# Supplementary material for: Identification of potential key genes for immune infiltration in childhood asthma by data mining and biological validation
Source: Front Genet. 2022 Sep 2;13:957030. doi: 10.3389/fgene.2022.957030 (PMC9479007; doi:10.3389/fgene.2022.957030)
Supplement: Supplementary file 2 [file DataSheet2.xlsx]

## Sheet: Module genes for GSE152004
gene_name	module
UTP23	brown
ANKRD26	brown
ZBTB33	brown
ZNF91	brown
ZC3H6	brown
CCDC91	brown
CGRRF1	brown
CRYZL1	brown
SKIV2L2	brown
LZIC	brown
USP8	brown
OTUD6B-AS1	brown
ARL14EP	brown
VEZF1	brown
ZBED5	brown
SKP1	brown
ZCCHC7	brown
TMEM243	brown
TAF9B	brown
COMMD6	brown
HAT1	brown
PPP2CB	brown
SAV1	brown
ANKMY2	brown
EIF3E	brown
NUDT21	brown
EMB	brown
MATR3	brown
USP16	brown
GOLPH3L	brown
C11orf57	brown
CLN5	brown
CAPN7	brown
DSTN	brown
SNHG6	brown
SLC25A36	brown
RWDD1	brown
CEP57	brown
DNAJB4	brown
COPS4	brown
C10orf32	brown
ZNF480	brown
PPP4R3B	brown
FAM134B	brown
HSDL2	brown
AIMP1	brown
EBAG9	brown
SREK1	brown
ORC4	brown
TRMT5	brown
SGMS2	brown
KLHL9	brown
ARL4A	brown
ARL13B	brown
TMF1	brown
RRM2B	brown
ZBTB10	brown
ZNF610	brown
EPM2AIP1	brown
DNAJC19	brown
CCDC122	brown
RHOQ	brown
NT5DC1	brown
WEE1	brown
ZNF816	brown
HOOK1	brown
C16orf52	brown
FOXP2	brown
BBS10	brown
ZNF568	brown
RASSF9	brown
CENPQ	brown
LMBRD1	brown
PHAX	brown
EIF1AX	brown
NUCKS1	brown
ATP6AP2	brown
URI1	brown
LRRCC1	brown
KIAA1429	brown
SUV420H1	brown
ZNF271P	brown
PURA	brown
SMAD2	brown
RNF11	brown
NUP54	brown
C8orf59	brown
PGAP1	brown
ZNF608	brown
SESN1	brown
TAX1BP1	brown
LOC100507557	brown
CRIPT	brown
AZI2	brown
CETN3	brown
TMED10	brown
BNIP3L	brown
ZNF432	brown
CA5B	brown
DTWD1	brown
OLA1	brown
C2orf76	brown
METTL5	brown
ANAPC16	brown
MORF4L1	brown
FBXO3	brown
MED31	brown
ARMCX5	brown
SRI	brown
CD164	brown
CAPS2	brown
MED7	brown
EIF1B	brown
ABHD10	brown
EIF3J-AS1	brown
OCIAD1	brown
GNPDA2	brown
FNTA	brown
SNX14	brown
KPNA4	brown
LETM2	brown
CCDC148	brown
AMN1	brown
SYPL1	brown
OFD1	brown
C5orf63	brown
NFIA	brown
LINC00938	brown
ICE2	brown
MIPOL1	brown
TRIM2	brown
LINC00662	brown
NIFK	brown
ZNF799	brown
ENAH	brown
TTC33	brown
FSD1L	brown
LYPLAL1	brown
ZNF888	brown
CDC14A	brown
DDX50	brown
PIGK	brown
G3BP2	brown
LYRM7	brown
C11orf58	brown
LSM5	brown
SSBP2	brown
DNAJA2	brown
ST13	brown
FCF1	brown
YIPF5	brown
FBXO22	brown
ENPP5	brown
HSPB11	brown
SMAD4	brown
FAM200B	brown
EBLN3	brown
NFX1	brown
NEK1	brown
DPY19L4	brown
DSTNP2	brown
ATRX	brown
ZMYM6NB	brown
ZFAND1	brown
NDFIP2	brown
EZR	brown
EID1	brown
LRRIQ1	brown
AGL	brown
RBM43	brown
2022-03-06	brown
ZRANB2	brown
ANGPTL5	brown
MBNL2	brown
RBPJ	brown
OXR1	brown
PDCD2	brown
RPS6KA6	brown
ZNF639	brown
PPIL4	brown
TRMT10A	brown
ZNF800	brown
DDHD2	brown
SNX7	brown
DMRTA1	brown
AKAP9	brown
CCDC173	brown
LINC01578	brown
RLIM	brown
CEBPZOS	brown
TAF7	brown
C11orf1	brown
RBM12	brown
CCDC39	brown
ZNF44	brown
SLC25A21-AS1	brown
ZC2HC1A	brown
FXR1	brown
CEP44	brown
TIGD6	brown
RNF2	brown
FAM175A	brown
PRDM2	brown
GGPS1	brown
FBXO8	brown
ABCD2	brown
MOB1B	brown
PRKAB2	brown
TIMM10B	brown
TMEM123	brown
PERP	brown
FAM200A	brown
PLEKHF2	brown
ZNF529	brown
HIPK3	brown
IFT74	brown
THUMPD1	brown
DKFZP434I0714	brown
GOPC	brown
SIX4	brown
VWA8-AS1	brown
TBC1D19	brown
ESRRG	brown
CUL5	brown
CREBL2	brown
CCDC82	brown
HMGN3	brown
PHOSPHO2	brown
LEPROTL1	brown
ELF2	brown
ZNF606	brown
PHIP	brown
PLAC8	brown
FGGY	brown
LETMD1	brown
GCFC2	brown
STAM2	brown
THAP5	brown
ZNF512	brown
LOC101928103	brown
PTGES3	brown
RPA3	brown
MAGI2	brown
LOC102723385	brown
NAP1L1	brown
DET1	brown
IPP	brown
ZNF441	brown
C8orf37	brown
LYRM2	brown
TIMM8A	brown
MRPS31	brown
FAM63B	brown
LIPT1	brown
RFC1	brown
ZNF833P	brown
POT1	brown
LINC01184	brown
ZAK	brown
KATNA1	brown
ZBED8	brown
MRPS14	brown
FRA10AC1	brown
CNBP	brown
RSL24D1	brown
TOMM20	brown
DGKH	brown
TMEM27	brown
B4GALT6	brown
PSMD10	brown
NOC3L	brown
FANCF	brown
BTF3L4	brown
SMIM20	brown
KLHL32	brown
FTO	brown
ZSCAN26	brown
CLDN16	brown
UBQLN2	brown
SMC3	brown
HMGN3-AS1	brown
SMC2-AS1	brown
CHST9	brown
TMEM68	brown
SVIP	brown
PFN2	brown
CRNDE	brown
MRPS28	brown
ABCB10	brown
ZNF264	brown
MAPK10	brown
PRPF4B	brown
LOC100506548	brown
POLI	brown
SMIM8	brown
TSTD3	brown
GCLM	brown
FAM172A	brown
ZNF491	brown
RFX3	brown
MTERF2	brown
MAP9	brown
HLTF	brown
ORC3	brown
ALDH9A1	brown
TCEA1	brown
CNST	brown
MPHOSPH8	brown
ZDHHC2	brown
GTPBP10	brown
ARL2BP	brown
ERICH5	brown
ZNF493	brown
GTF3C3	brown
NDUFC1	brown
MSH2	brown
FAM76A	brown
LINC00663	brown
TMEM14A	brown
OPHN1	brown
TMEM60	brown
ZMYM1	brown
FOXP1	brown
AQP4	brown
COPS8	brown
DNAJC3-AS1	brown
COX7A2L	brown
ANKRD12	brown
TRAM2-AS1	brown
SP4	brown
PARD6B	brown
EXTL2	brown
GIPC2	brown
NFYB	brown
SOX2-OT	brown
SYAP1	brown
THAP9	brown
PPP3CB	brown
ZFR	brown
BBIP1	brown
VMA21	brown
FOXO3	brown
POLR3GL	brown
ABHD17B	brown
SLAIN2	brown
PKD2	brown
RBM27	brown
RPL23AP53	brown
INIP	brown
MTIF3	brown
IKZF5	brown
NUDT12	brown
PLEKHA3	brown
ARHGAP18	brown
NDUFC2	brown
DHX40	brown
CCDC7	brown
NKAPP1	brown
AEBP2	brown
ZNF626	brown
FAM227B	brown
STAG2	brown
FBXL3	brown
AASDH	brown
LZTFL1	brown
SQLE	brown
SCRN3	brown
ZNF664	brown
CFAP97	brown
CASD1	brown
GCSHP3	brown
ZNF665	brown
LMO7-AS1	brown
ZNF836	brown
TRIQK	brown
MTX3	brown
MUC15	brown
C17orf75	brown
PIAS2	brown
ZNF569	brown
IPW	brown
ZNF233	brown
ERCC8	brown
ZNF737	brown
TRMT1L	brown
ZBTB11	brown
TFB2M	brown
C9orf72	brown
ATF2	brown
SRP9	brown
MICU2	brown
ZMYM5	brown
CYP20A1	brown
KTN1	brown
LARP4B	brown
NMT2	brown
EIF2A	brown
GALC	brown
GATAD1	brown
TAF1B	brown
WEE2-AS1	brown
RBM26	brown
TRIM39	brown
COQ3	brown
CRBN	brown
WLS	brown
ZNF680	brown
CALM2	brown
MCPH1	brown
ELK3	brown
SEC62	brown
LINC01560	brown
MYNN	brown
ARL5A	brown
NAA15	brown
ZNF329	brown
KIAA1143	brown
FAM13C	brown
CEP126	brown
MRPL42	brown
RBM26-AS1	brown
CEP290	brown
NAB1	brown
SMYD3	brown
SLC25A40	brown
NFIB	brown
MMS22L	brown
FZD6	brown
PTPN21	brown
ABI2	brown
ARL6IP5	brown
LY75	brown
LATS1	brown
TYW3	brown
RAB4A	brown
TMEM237	brown
ZNF302	brown
TEX9	brown
TBL1XR1	brown
RTN4	brown
LANCL1	brown
PRMT8	brown
PPIG	brown
PRIMPOL	brown
ZNF180	brown
RAB30-AS1	brown
LCA5	brown
FBXL5	brown
PPP1R42	brown
LRRIQ3	brown
TMEM50B	brown
PRPF40A	brown
C2orf49	brown
DIAPH2	brown
PEX7	brown
ANKRD28	brown
ANK3	brown
ZNF793	brown
TNFRSF19	brown
KIF21A	brown
RBM12B	brown
LRRC37BP1	brown
STEAP3	brown
SMIM19	brown
NDUFA5	brown
LEKR1	brown
DUSP19	brown
ANKRD31	brown
PTGR2	brown
USP1	brown
FAM122A	brown
CDNF	brown
PPP2R5E	brown
ENPP4	brown
UFM1	brown
NAT1	brown
ETNK1	brown
POLQ	brown
PCSK5	brown
ACTR3B	brown
FAM81B	brown
ZNF25	brown
TP53TG1	brown
SOCS6	brown
CXorf23	brown
TTC32	brown
UBE2E3	brown
LARS	brown
CALM1	brown
PBLD	brown
ZCRB1	brown
AZIN1	brown
C4orf3	brown
F8	brown
ZNF585A	brown
PRPS1	brown
ZBTB41	brown
TMEM14B	brown
FAM66C	brown
MID1	brown
ZNF708	brown
UBL3	brown
C9orf156	brown
FLVCR1	brown
MRPS30	brown
ATXN10	brown
PIBF1	brown
ANKAR	brown
RFESD	brown
TTC6	brown
FAM98B	brown
RP9P	brown
HMGN5	brown
GRAMD1C	brown
ZNF563	brown
UEVLD	brown
2022-09-10	brown
YTHDC1	brown
DCAF17	brown
SERP1	brown
ZNF506	brown
ZNF561	brown
DCTN4	brown
MOSPD1	brown
PCDHB1	brown
SF3B6	brown
NACA2	brown
ANKHD1	brown
PLCB4	brown
MTPAP	brown
SCOC	brown
UGDH	brown
ARHGAP42	brown
CASC2	brown
PPP1R36	brown
MRPS35	brown
VAPA	brown
KIZ	brown
PUS7L	brown
OARD1	brown
TAF1D	brown
LINC00882	brown
ZNF84	brown
PCNP	brown
ZNF12	brown
DYNC2H1	brown
RARS2	brown
RAB40B	brown
TROVE2	brown
LOC100288846	brown
RRAGB	brown
ST6GALNAC2	brown
AK9	brown
RGS5	brown
LCLAT1	brown
ZNF227	brown
AKTIP	brown
DCBLD2	brown
COA5	brown
DDAH1	brown
ELP2	brown
BNIP3	brown
LOC100288842	brown
NUBPL	brown
ZNF567	brown
YIPF6	brown
TMEM19	brown
ACADM	brown
SNX3	brown
POGZ	brown
FAM13A	brown
ADRB1	brown
FGD5-AS1	brown
REST	brown
BDNF-AS	brown
GUF1	brown
POLK	brown
PLEKHA5	brown
VPS13B	brown
RPS27	brown
TGDS	brown
SMU1	brown
PAIP2B	brown
SMARCA5	brown
KIAA0825	brown
ZNF112	brown
LOC286437	brown
UFL1	brown
ZNF396	brown
WDR35	brown
LINC01024	brown
CWC22	brown
SNTN	brown
GFM1	brown
TMEM230	brown
DARS	brown
KPNA3	brown
COMMD8	brown
LINC01571	brown
UBE3D	brown
CFAP69	brown
RNF180	brown
PJA2	brown
RPL34	brown
PPP2R3C	brown
HYKK	brown
METTL20	brown
RB1CC1	brown
CBLL1	brown
TIGD4	brown
KIFAP3	brown
CDC5L	brown
NARS	brown
GNG12	brown
TMEM5	brown
ZNF461	brown
ZNF182	brown
C12orf65	brown
TBCA	brown
KIAA0020	brown
ZNF596	brown
PPP3CB-AS1	brown
USP51	brown
AASDHPPT	brown
KIAA0391	brown
IFT57	brown
EIF5B	brown
GCC2	brown
TMEM245	brown
TCEAL1	brown
SLC23A2	brown
ZFP90	brown
CCDC126	brown
C3orf17	brown
VTA1	brown
DCAF16	brown
GPM6B	brown
LOC284023	brown
ZNF440	brown
MNS1	brown
LMBRD2	brown
GPATCH2	brown
TSPYL4	brown
CCDC30	brown
ZNF550	brown
DTD2	brown
UBE3A	brown
SCAMP1	brown
RAB2A	brown
SSB	brown
CDKN2AIP	brown
RAB3IP	brown
FBXO4	brown
METTL16	brown
RNF138	brown
UBA5	brown
NAA35	brown
ZNF813	brown
ZNF148	brown
PPP1R14C	brown
KRR1	brown
TWF1	brown
FAM174A	brown
HIBADH	brown
GAPVD1	brown
PAIP2	brown
MRFAP1L1	brown
MZT1	brown
HSD17B7	brown
LINC00998	brown
ITPR1	brown
ARHGEF26-AS1	brown
OSBPL3	brown
GRAMD4	brown
ZFP69	brown
SPRYD3	brown
2022-09-07	brown
ZNF415	brown
RSBN1	brown
WDR41	brown
B3GNT5	brown
EFCAB10	brown
DLEU1	brown
ZKSCAN8	brown
TOPORS-AS1	brown
AASS	brown
STRBP	brown
PEX2	brown
CEP63	brown
ZNF527	brown
LAMA2	brown
WDFY3-AS2	brown
ZFP62	brown
EEF1A1	brown
SLF1	brown
ZNF587B	brown
ZNF214	brown
TMEM133	brown
LPAR3	brown
FAM210B	brown
ABCE1	brown
BHLHB9	brown
UHRF1BP1L	brown
FAM179B	brown
DCAKD	brown
KMT2E	brown
GNPAT	brown
PIK3C2A	brown
GPRASP1	brown
CHURC1	brown
SCFD1	brown
PCBP2	brown
ARHGAP5	brown
ANKUB1	brown
MLF1	brown
SRPK2	brown
SC5D	brown
CD59	brown
LARP1B	brown
ZNF487	brown
YAP1	brown
CDS1	brown
LOC101927811	brown
IMMP2L	brown
ZNF627	brown
ELMOD2	brown
ILF3-AS1	brown
FASTKD2	brown
FAM60A	brown
INHBB	brown
SLC39A6	brown
TASP1	brown
CACHD1	brown
MAN1A2	brown
ELAC1	brown
ISCU	brown
MTMR2	brown
C21orf62-AS1	brown
RSBN1L	brown
SNTB1	brown
KLHDC1	brown
LYRM5	brown
FAM133B	brown
ZNF543	brown
NAA30	brown
MNAT1	brown
LINC01590	brown
LOC100506746	brown
ICA1L	brown
RNF14	brown
SPAG17	brown
FOXO3B	brown
DNAL1	brown
C10orf107	brown
PIH1D2	brown
AMZ2	brown
C4orf22	brown
TRIM37	brown
RWDD2A	brown
TMCO1	brown
ADSS	brown
ZNF709	brown
CDC16	brown
TEAD1	brown
SRP19	brown
EFCAB7	brown
YEATS4	brown
LCA5L	brown
NAF1	brown
LOC101928227	brown
IFT46	brown
MSANTD4	brown
JMY	brown
WDR78	brown
ETAA1	brown
ALKBH8	brown
CDHR3	brown
ZNF33A	brown
LEMD3	brown
FBXL13	brown
SIRT5	brown
UACA	brown
ZBTB20	brown
ZNF14	brown
LINC01278	brown
SLC4A8	brown
MEAF6	brown
TPRKB	brown
RCL1	brown
LINC01315	brown
TRAF3IP2-AS1	brown
FAM206A	brown
LINC01267	brown
DPY30	brown
CRISPLD1	brown
ECT2L	brown
C1orf168	brown
LOC100288748	brown
CISD1	brown
SPIN3	brown
TRIM52	brown
RAP2C-AS1	brown
CLHC1	brown
PPP2R5C	brown
LIAS	brown
STOX2	brown
COX20	brown
SRSF11	brown
DHRS4-AS1	brown
SLC1A4	brown
EPB41L4B	brown
NLRP14	brown
ZNF320	brown
ZNF658	brown
NEMF	brown
ZNF658B	brown
ZNF607	brown
ZNF782	brown
COPS2	brown
ZBTB44	brown
RCAN3AS	brown
ZBBX	brown
ANAPC13	brown
TEFM	brown
VPS35	brown
TATDN1	brown
TRDMT1	brown
ZNF429	brown
SUPT3H	brown
FLJ37035	brown
MTFR1L	brown
CCDC146	brown
CETN2	brown
FAM45A	brown
EXPH5	brown
NSL1	brown
PAPOLA	brown
PEX3	brown
TBC1D32	brown
TMEM14C	brown
TMEM67	brown
DMD	brown
LOC441242	brown
JADE1	brown
BTBD3	brown
SCD5	brown
NR2C1	brown
LINC01552	brown
EEF2K	brown
ZNF204P	brown
SPRED1	brown
RAB28	brown
KCTD1	brown
AFTPH	brown
LOC101928270	brown
ZNF292	brown
GIN1	brown
KBTBD3	brown
GTF2H3	brown
SBF2-AS1	brown
NSUN7	brown
BBS4	brown
CMC4	brown
MANEA-AS1	brown
SGMS1-AS1	brown
PCGF5	brown
THAP10	brown
C20orf194	brown
ZNF525	brown
CDKL1	brown
CCDC153	brown
IQCH	brown
ESCO1	brown
C7orf73	brown
TSNAX	brown
UBA6-AS1	brown
FAM92A1	brown
TFAM	brown
KCNRG	brown
DYM	brown
ZEB1-AS1	brown
TMPRSS7	brown
EEA1	brown
TOR1AIP1	brown
GBAS	brown
FAM228B	brown
SPAG16	brown
FBXO36	brown
SPATA6	brown
RASSF6	brown
DTD1	brown
ACVR1B	brown
ALCAM	brown
PIGP	brown
SPG20	brown
CFAP54	brown
DNAH5	brown
C9orf3	brown
ASCC1	brown
MAP3K2	brown
MIOS	brown
C6orf165	brown
TRMT13	brown
PRKRA	brown
COQ7	brown
SOCS5	brown
TMEM144	brown
THUMPD3-AS1	brown
COL21A1	brown
AAMDC	brown
ZNF451	brown
SLC16A5	brown
NNT-AS1	brown
PDP2	brown
TTC3P1	brown
ZNF571	brown
C11orf71	brown
RPP38	brown
VAMP4	brown
OSGEPL1	brown
PROCA1	brown
IFT20	brown
RAD50	brown
CD24	brown
KRBA2	brown
IFT80	brown
LOC100289495	brown
HPRT1	brown
RBM4B	brown
C1orf101	brown
BICC1	brown
RBM24	brown
KDM1B	brown
ALS2CR12	brown
SMAD5	brown
C3orf18	brown
ZNF22	brown
ZNF83	brown
SLC20A2	brown
HSD17B12	brown
INTS6-AS1	brown
EID2B	brown
ZBTB1	brown
PQLC3	brown
TMEM9	brown
TDRD3	brown
IQCB1	brown
SH3RF3	brown
ERLIN2	brown
PRDX3	brown
TP53INP1	brown
NIPSNAP3B	brown
COPB1	brown
DERL2	brown
ARSD	brown
LARP6	brown
CEP162	brown
ANKDD1B	brown
ZNF181	brown
MKLN1	brown
PRR34-AS1	brown
CCNDBP1	brown
PALMD	brown
EMG1	brown
CASC10	brown
ZNF763	brown
EFCAB2	brown
PXN-AS1	brown
CCDC112	brown
SEC24B	brown
LMBR1	brown
DIXDC1	brown
TXNDC9	brown
SPATA17	brown
CAMLG	brown
TMEM167B	brown
CSPP1	brown
HECTD1	brown
C2orf42	brown
ATXN7L3B	brown
ZNF597	brown
DDO	brown
RWDD3	brown
IMPAD1	brown
RIOK2	brown
SPRED2	brown
ZCWPW1	brown
MIR34C	brown
ZNF347	brown
RQCD1	brown
C4orf47	brown
TRIM32	brown
METTL25	brown
RPL22	brown
ZFP30	brown
ZNF439	brown
SH3BGRL	brown
CUL4B	brown
CTNNAL1	brown
FAM161A	brown
TMEM232	brown
ZNF770	brown
GAS5-AS1	brown
LOC100289361	brown
UFSP2	brown
TXLNG	brown
C1GALT1C1L	brown
TRIM13	brown
DHFRL1	brown
ZNF33B	brown
HSP90AB1	brown
ZNF280D	brown
ESPN	brown
FBXO11	brown
BAALC-AS1	brown
RAD51B	brown
ZNF287	brown
TNKS	brown
TCEAL4	brown
TOP2B	brown
HSF2	brown
VWA3B	brown
AMZ2P1	brown
RBM34	brown
GBE1	brown
DPH5	brown
DUSP28	brown
CNIH1	brown
SLC30A9	brown
SDHD	brown
SOCS4	brown
NOL11	brown
CLSTN1	brown
CEP85L	brown
RASSF8-AS1	brown
CES4A	brown
PGM2L1	brown
MMAB	brown
DCAF5	brown
AAED1	brown
IGFBP2	brown
DPY19L2P3	brown
CERKL	brown
ZNF345	brown
SARAF	brown
LOC101928303	brown
NDUFA4	brown
ERCC3	brown
PIK3R1	brown
PREPL	brown
PAFAH1B1	brown
DDX18	brown
LOC257396	brown
GGNBP2	brown
FUNDC2	brown
MAGED2	brown
DUS4L	brown
FAM86C2P	brown
UBXN10	brown
SECISBP2L	brown
ATPAF1	brown
KIAA1107	brown
METTL7A	brown
CDKL2	brown
ZNF548	brown
MPLKIP	brown
PIH1D3	brown
C5orf42	brown
APPL2	brown
PRKAR1A	brown
PMS1	brown
ZDHHC15	brown
DNAH7	brown
MZF1-AS1	brown
C14orf1	brown
HBS1L	brown
RPL5	brown
JRKL	brown
ANAPC10	brown
FAM229B	brown
ZNF713	brown
LRP2BP	brown
IPO5	brown
ADSSL1	brown
ZNF10	brown
ORMDL1	brown
SLC27A2	brown
GAR1	brown
MOCS2	brown
ZNF559	brown
SYS1	brown
MIPEP	brown
IPMK	brown
RPL10	brown
LINC00883	brown
TIGD7	brown
SMYD5	brown
SYTL3	brown
USP3-AS1	brown
FAM169A	brown
CHIC1	brown
ASIC1	brown
IL7	brown
ANKFN1	brown
KIAA1586	brown
ATAD1	brown
TMEM135	brown
ALG10B	brown
ENTPD3-AS1	brown
LOC101928075	brown
ZNF160	brown
GFPT1	brown
C3orf14	brown
SCAI	brown
ZNF776	brown
ADH5	brown
CACNA1D	brown
LRRC49	brown
RIOK3	brown
UBN2	brown
USP11	brown
ZNF337	brown
YTHDF2	brown
MYO6	brown
MON2	brown
CEP70	brown
TTC5	brown
LOC100288798	brown
LRBA	brown
SNRNP27	brown
SFR1	brown
CYP39A1	brown
CENPC	brown
MANEA	brown
ARL3	brown
DDX6	brown
TOB2	brown
FAM104B	brown
IL18	brown
HSPA4L	brown
KLHL6	brown
CAPS	brown
IMPACT	brown
SMIM15	brown
CACYBP	brown
CARF	brown
RPL7	brown
TAF1A-AS1	brown
HDGFRP3	brown
STOML3	brown
LRIF1	brown
ZNF268	brown
MBLAC2	brown
RIMKLB	brown
C12orf66	brown
QRSL1	brown
WDR63	brown
CRB1	brown
CBX7	brown
IFT88	brown
RNF20	brown
PFDN5	brown
N4BP2L2	brown
TMEM218	brown
HNRNPK	brown
TMBIM4	brown
LINC00441	brown
TRMT10B	brown
ATP5S	brown
WDR89	brown
SPEF2	brown
PDE7B	brown
CFAP43	brown
PAICS	brown
FGD4	brown
ZNF829	brown
UGDH-AS1	brown
MTURN	brown
CIR1	brown
LOC100506022	brown
MRPS9	brown
KIF6	brown
METTL14	brown
U2SURP	brown
RASA3	brown
NRF1	brown
FILIP1	brown
TRMT10C	brown
ZNF184	brown
LOC100506127	brown
NR1D2	brown
EFHC2	brown
NUDCD2	brown
LAMC2	brown
TTC8	brown
CIRBP	brown
PRKRIR	brown
SNRPE	brown
NME7	brown
DCDC2	brown
TGS1	brown
RCAN3	brown
NDUFB5	brown
BLCAP	brown
TP53RK	brown
DZANK1	brown
ALDH3B1	brown
CAST	brown
XPNPEP3	brown
MTERF1	brown
HMGB1	brown
RNASEH1-AS1	brown
MIR99AHG	brown
CCDC170	brown
FER	brown
DYRK3	brown
AKAP6	brown
INO80C	brown
LOC101928794	brown
CSTF2T	brown
SENP6	brown
PAPD5	brown
NMD3	brown
C14orf142	brown
XRCC1	brown
PIGU	brown
PRDX5	brown
CNTLN	brown
TCP11L2	brown
RPL34-AS1	brown
ZNF510	brown
N4BP2	brown
LOC283335	brown
PCNXL4	brown
SLC25A32	brown
RIIAD1	brown
RP1	brown
TCTEX1D1	brown
TATDN3	brown
SEC63	brown
CANX	brown
TMEM248	brown
RRS1-AS1	brown
APPBP2	brown
RIBC1	brown
IQCK	brown
SYF2	brown
RPARP-AS1	brown
ZNF140	brown
ZNF546	brown
FAM208A	brown
CFAP58	brown
PIGF	brown
PGGT1B	brown
KLHL7	brown
FPGT	brown
PHF3	brown
ZNF853	brown
KRIT1	brown
DEK	brown
GRIPAP1	brown
LOC100507250	brown
BIVM	brown
PACRG	brown
ITGB5	brown
TOMM7	brown
H2AFV	brown
RPL15	brown
NME5	brown
NBEA	brown
CNTD1	brown
ZBTB26	brown
ZNF841	brown
MIR600HG	brown
RGS22	brown
UBE2E4P	brown
EZH1	brown
UBR5-AS1	brown
CIPC	brown
HIRIP3	brown
ZNF845	brown
LINC00997	brown
SPATA18	brown
C7orf60	brown
TTC34	brown
ZFP3	brown
GCLC	brown
DYNLRB2	brown
MTIF2	brown
SDHAF4	brown
ZFP1	brown
LINC01144	brown
MGEA5	brown
OIP5-AS1	brown
FABP6	brown
VIM-AS1	brown
KCTD7	brown
C1orf27	brown
HHAT	brown
MDM1	brown
ITGA2	brown
PITPNA-AS1	brown
MLLT4	brown
STOX1	brown
ARMC2	brown
ESF1	brown
RCN2	brown
CXXC4	brown
WRB	brown
USP2-AS1	brown
NEK11	brown
CWF19L2	brown
CAMTA1	brown
FAM178B	brown
PUM2	brown
UTP3	brown
CATSPERD	brown
THADA	brown
ZNF420	brown
GPSM2	brown
RYK	brown
HSD17B8	brown
RABEPK	brown
ATP8B5P	brown
NIFK-AS1	brown
LRRFIP1	brown
CRY2	brown
MEIG1	brown
FBXL17	brown
ZMYND11	brown
LAMTOR3	brown
TTC25	brown
TRMT61B	brown
POLR2C	brown
TFCP2	brown
MS4A8	brown
SNX13	brown
GTF3A	brown
REV1	brown
BCAS3	brown
TMCC2	brown
SBNO1	brown
THNSL1	brown
RPP30	brown
EFEMP1	brown
SPATA4	brown
CROT	brown
ZNF611	brown
BCLAF1	brown
HCFC2	brown
SEC24B-AS1	brown
AADAT	brown
ANKRD46	brown
ALOX12-AS1	brown
C1orf87	brown
FXN	brown
CCDC28A	brown
APBB1	brown
GEMIN5	brown
C12orf75	brown
TIGD1	brown
NWD1	brown
CHD9	brown
DALRD3	brown
NBPF11	brown
RLF	brown
SLU7	brown
KCTD11	brown
ZNF615	brown
COX19	brown
RPL31	brown
DAZAP2	brown
CTNNB1	brown
LOC171391	brown
ZSCAN16-AS1	brown
ODF2L	brown
DNAH6	brown
CHCHD6	brown
ALG10	brown
GKAP1	brown
PRIM1	brown
PRRG4	brown
NUDT16P1	brown
SMIM5	brown
CCDC89	brown
NEK5	brown
CHADL	brown
LOC105372795	brown
DIEXF	brown
MAATS1	brown
APOBEC4	brown
NDUFAF2	brown
FAM47E	brown
ZNF430	brown
ZNF354A	brown
CEBPZ	brown
DHX36	brown
CFAP53	brown
CIDEB	brown
MIEF2	brown
ZNF474	brown
HIPK1-AS1	brown
LPP-AS2	brown
TMX4	brown
ZNF19	brown
WDR60	brown
PRPF39	brown
ERMARD	brown
MIS12	brown
TRIP11	brown
FUNDC1	brown
SPATA7	brown
FAM96A	brown
LOC100130950	brown
SMYD2	brown
ZNF383	brown
ARMC3	brown
LINC00271	brown
KCNJ2-AS1	brown
TIMM9	brown
YWHAQ	brown
TOP3B	brown
LOC100507564	brown
ZC3H8	brown
ARL6	brown
SPATA6L	brown
ZNF561-AS1	brown
NUMB	brown
MTSS1	brown
ATP6V1E2	brown
RPS18P9	brown
STXBP4	brown
TVP23B	brown
NUDT4	brown
LINC00467	brown
MACROD2	brown
LOC101928118	brown
GPR75	brown
SMIM4	brown
CCDC33	brown
PRMT3	brown
C14orf28	brown
C12orf76	brown
CYP2U1	brown
GPR180	brown
CNGA4	brown
EIF5A2	brown
DBT	brown
NCALD	brown
TUBE1	brown
SLC25A13	brown
CDKL3	brown
CLK4	brown
C9orf24	brown
SDC4	brown
CAP2	brown
METTL15	brown
RNF139	brown
DRAM2	brown
TMEM136	brown
SSBP1	brown
HSPBAP1	brown
KLF12	brown
TIPARP-AS1	brown
SLC6A16	brown
DCAF8	brown
CBX5	brown
UNC119B	brown
IGFBP7	brown
PGRMC2	brown
SRP14-AS1	brown
MSH3	brown
ZSCAN18	brown
MMGT1	brown
ANKRD6	brown
CFAP57	brown
TMEM209	brown
POLR2K	brown
CAT	brown
PRPSAP2	brown
ZC2HC1C	brown
IQCA1	brown
IPO11	brown
SHOC2	brown
BEND5	brown
SELT	brown
BCO2	brown
LOC100506207	brown
ADCY9	brown
SAPCD1-AS1	brown
CACNB3	brown
GPBP1	brown
RBKS	brown
MTMR7	brown
SLIT1	brown
GTF2IRD2B	brown
IFT81	brown
LINC00959	brown
DYX1C1	brown
RUNX1	brown
DNAJC25	brown
EFCAB1	brown
NDUFB1	brown
WAC-AS1	brown
PLA2G16	brown
SIX1	brown
GLIS3	brown
PIFO	brown
ESD	brown
ZBTB4	brown
SPRYD7	brown
ZC3H13	brown
ERICH3	brown
ID2-AS1	brown
BCDIN3D	brown
DLAT	brown
CLCC1	brown
PAAF1	brown
NKIRAS1	brown
EAPP	brown
TRIM4	brown
STK33	brown
YAE1D1	brown
FAXDC2	brown
HNRNPLL	brown
SNX1	brown
ENKUR	brown
SLC52A1	brown
KIAA2022	brown
MRE11A	brown
PRR15L	brown
IRAK1BP1	brown
FMN1	brown
CMBL	brown
SHROOM4	brown
CAPSL	brown
KIF27	brown
FAM83H-AS1	brown
DNAH11	brown
DZIP1L	brown
FLJ44635	brown
ZNF706	brown
TSPY26P	brown
TMEM254-AS1	brown
ANAPC4	brown
GABARAPL2	brown
SUMO2	brown
SLC30A5	brown
PNN	brown
HSPA1L	brown
MRPS10	brown
TET3	brown
C14orf93	brown
ACSBG1	brown
AK7	brown
RGS12	brown
PPP1CB	brown
TMEM97	brown
HAUS2	brown
ZNF566	brown
ZNF157	brown
BBS9	brown
CRLS1	brown
NRSN2-AS1	brown
UBLCP1	brown
EFCAB11	brown
2022-03-10	brown
MAGEH1	brown
TMEM241	brown
PCCA	brown
NOL7	brown
RHOBTB1	brown
PPP1R21	brown
MRPL40	brown
MCTS1	brown
NAPB	brown
COMMD3	brown
RAB6B	brown
ST6GALNAC6	brown
SHANK2	brown
ZNF780B	brown
SPG11	brown
ZSCAN21	brown
LINC00910	brown
SNED1	brown
CWC27	brown
SPA17	brown
RTCA-AS1	brown
ZNF552	brown
TBC1D14	brown
POLG	brown
LOC101060498	brown
DMKN	brown
MPDZ	brown
DEPDC5	brown
METTL21A	brown
SLC2A13	brown
SAXO2	brown
DSCAML1	brown
MPL	brown
KAT6A	brown
NPTN	brown
TUBA1A	brown
NGRN	brown
ATXN7L1	brown
LOC643072	brown
ZNF620	brown
ZNF572	brown
TSPAN6	brown
MEIS2	brown
REEP5	brown
RPS3A	brown
ZNF766	brown
TSGA10	brown
SEMA3C	brown
ZXDA	brown
ZNF529-AS1	brown
LOC100294362	brown
DMRT2	brown
BCCIP	brown
DAAM1	brown
SNRPA1	brown
TYW1	brown
ADAM22	brown
RPRD1B	brown
LINC01003	brown
UQCRB	brown
SLC36A4	brown
ADGRA3	brown
SLC2A11	brown
ERGIC3	brown
CKMT2-AS1	brown
WDR47	brown
PRSS12	brown
ADGB	brown
IPO7	brown
PZP	brown
AP4S1	brown
EED	brown
ZBTB18	brown
DPM1	brown
ZNF793-AS1	brown
FARSB	brown
RNF219	brown
MDM4	brown
MYO1B	brown
ZNF860	brown
BCL7A	brown
SPAG9	brown
PDCD4	brown
ZFP14	brown
EIF2D	brown
EFHC1	brown
C20orf96	brown
ZNF681	brown
ATG12	brown
TADA1	brown
DUSP22	brown
SLFN13	brown
SEC22A	brown
KANSL1L	brown
HIAT1	brown
MAP3K13	brown
KLHL28	brown
WDR19	brown
ZNF704	brown
WBSCR22	brown
RAB14	brown
HIPK1	brown
GTF2H5	brown
FAM201A	brown
CSNK1G3	brown
RPS21	brown
KIAA1211	brown
TCEAL8	brown
PTBP2	brown
NEBL	brown
ZNF143	brown
UNC50	brown
ZNF891	brown
KIAA1715	brown
KATNAL1	brown
MCMDC2	brown
ANKRA2	brown
ATP2B1	brown
LUC7L3	brown
RPF1	brown
BMPR1B	brown
MPC1	brown
GRM7	brown
COL4A3BP	brown
TRPM7	brown
NUDT7	brown
TMEM126A	brown
PMPCB	brown
ST8SIA1	brown
ATL1	brown
CDC37L1-AS1	brown
TXLNB	brown
RBM4	brown
PFN4	brown
PANK1	brown
PNISR	brown
EVI5	brown
DPH6	brown
ACYP1	brown
MRPS27	brown
TCFL5	brown
NDUFB6	brown
TMEM161B-AS1	brown
METTL18	brown
LOC101928973	brown
WWTR1	brown
THAP6	brown
NAE1	brown
LINC00886	brown
ZNF542P	brown
ZHX1	brown
FAM179A	brown
BTC	brown
DTHD1	brown
RPS6KA5	brown
BLVRA	brown
SIX3-AS1	brown
ERICH6-AS1	brown
ZNF765	brown
CCDC59	brown
LOC100506844	brown
PAQR3	brown
NSRP1	brown
IQCG	brown
CFAP70	brown
FAM161B	brown
LOC728730	brown
TUB	brown
ADNP-AS1	brown
ARV1	brown
SRD5A2	brown
HSP90AA1	brown
LDHB	brown
ZCCHC10	brown
TOMM34	brown
LOC101929626	brown
PCMT1	brown
MDH1B	brown
WDR36	brown
CASC1	brown
ARMC10	brown
ABCA11P	brown
BCL2L1	brown
MUM1	brown
LDLRAD4	brown
CDC37L1	brown
ZNF808	brown
FBXO15	brown
C2CD5	brown
MORN2	brown
ZSCAN9	brown
PWP1	brown
C14orf37	brown
SNHG16	brown
UPF2	brown
ANXA7	brown
CROCC	brown
MCCC2	brown
NUCB2	brown
TPPP3	brown
AADACL2-AS1	brown
WFDC6	brown
C16orf46	brown
BPHL	brown
UBE2D3	brown
SEC22C	brown
DNAH12	brown
TWISTNB	brown
C11orf97	brown
MVK	brown
CUL4A	brown
SRGAP3	brown
ZNF433	brown
RPF2	brown
C9orf85	brown
RRN3P2	brown
CTSH	brown
LRTOMT	brown
C4orf27	brown
ANP32E	brown
EFHB	brown
MB	brown
ARMC4	brown
DPH3	brown
KPNA5	brown
SLC35F5	brown
TTC29	brown
ANAPC5	brown
SFT2D3	brown
TMCC1	brown
FLJ37453	brown
TMEM192	brown
ZRSR2	brown
KLHDC10	brown
KIF3A	brown
MEIS3P1	brown
SERGEF	brown
ZNF558	brown
CCDC160	brown
LOC646903	brown
SPAG6	brown
C9orf64	brown
HPS4	brown
FAM73A	brown
DHX57	brown
RPRD1A	brown
INPP4A	brown
C5orf51	brown
C10orf95	brown
KPNA1	brown
KIAA0355	brown
PTPRN2	brown
BCDIN3D-AS1	brown
DCDC5	brown
SPOP	brown
ZNF69	brown
LRRC37B	brown
ZKSCAN3	brown
CNOT7	brown
CCDC181	brown
ZNF175	brown
WDPCP	brown
DNAH10	brown
TCTEX1D2	brown
LRRC6	brown
WDR31	brown
LYSMD3	brown
MLH1	brown
KIAA0319	brown
GABPB1-AS1	brown
ARMCX3	brown
DIMT1	brown
TTLL6	brown
FAM216B	brown
BHLHE40-AS1	brown
SIAH1	brown
RAD51C	brown
PBX3	brown
LOC100506083	brown
MORN5	brown
MAML2	brown
GDAP1	brown
FAM149B1	brown
TMEM106B	brown
RPS27L	brown
AGPS	brown
HDAC5	brown
ZNF662	brown
ANKRD66	brown
DYNC1LI2	brown
EPM2A	brown
FAM122B	brown
ZNF573	brown
SETD4	brown
SUGT1P3	brown
RNPC3	brown
NUP62CL	brown
DNAH14	brown
BBS7	brown
GLCCI1	brown
IDNK	brown
TMEM107	brown
TTLL1	brown
FUBP1	brown
C7orf57	brown
TMED7	brown
TTC28-AS1	brown
EEF1E1	brown
SKA2	brown
METTL21B	brown
C15orf57	brown
CRIP1	brown
TMEM99	brown
ISCA1	brown
C11orf88	brown
RNASE1	brown
NTS	brown
DUOX2	brown
SLC40A1	brown
NOX1	brown
HLA-DOA	brown
KLHDC7B	brown
C3	brown
HLA-DQA1	brown
CYBB	brown
TBC1D10C	brown
HLA-DMB	brown
ITGB7	brown
MMP15	greenyellow
H2AFY	greenyellow
SBF1	greenyellow
ZNF750	greenyellow
ABL1	greenyellow
FXR2	greenyellow
MAP3K10	greenyellow
ARHGEF11	greenyellow
FRAT1	greenyellow
TSC22D4	greenyellow
LLGL1	greenyellow
PPP2R5D	greenyellow
CYBA	greenyellow
MYO9B	greenyellow
SLC4A2	greenyellow
UBE2S	greenyellow
TCF3	greenyellow
PPP1R9B	greenyellow
TNRC18	greenyellow
ERBB3	greenyellow
ARHGEF1	greenyellow
SIRT6	greenyellow
BIN1	greenyellow
ATG2A	greenyellow
EHMT1	greenyellow
STRN4	greenyellow
SCRIB	greenyellow
RAPGEF1	greenyellow
WRAP73	greenyellow
RANBP3	greenyellow
NBEAL2	greenyellow
DNM2	greenyellow
TRIOBP	greenyellow
FBXL19	greenyellow
PIP5K1C	greenyellow
PRR14	greenyellow
ARHGEF10L	greenyellow
NUP85	greenyellow
PCNXL3	greenyellow
DNMT3A	greenyellow
GAK	greenyellow
REXO1	greenyellow
DENND4B	greenyellow
PLXNA1	greenyellow
LLGL2	greenyellow
EDC4	greenyellow
TMEM63B	greenyellow
MARK2	greenyellow
HGS	greenyellow
LRCH4	greenyellow
B4GALT3	greenyellow
ADRBK1	greenyellow
WIZ	greenyellow
DCTN1	greenyellow
OPLAH	greenyellow
ZNF618	greenyellow
CSK	greenyellow
PLEKHG5	greenyellow
CLUH	greenyellow
EPS8L2	greenyellow
USF2	greenyellow
RCC2	greenyellow
DOCK6	greenyellow
ACP2	greenyellow
CC2D1A	greenyellow
TMEM259	greenyellow
PHRF1	greenyellow
MYO18A	greenyellow
USP35	greenyellow
PPP1R12C	greenyellow
FAM89B	greenyellow
DVL3	greenyellow
TMC6	greenyellow
TSEN54	greenyellow
CAPN15	greenyellow
DOT1L	greenyellow
ZBTB17	greenyellow
ACADVL	greenyellow
ZSWIM8	greenyellow
PELI3	greenyellow
DGKZ	greenyellow
MARK4	greenyellow
NAGPA	greenyellow
DGKQ	greenyellow
SAMD1	greenyellow
GLTSCR1	greenyellow
SLC25A22	greenyellow
MFHAS1	greenyellow
EHMT2	greenyellow
CABLES2	greenyellow
TCF25	greenyellow
ITPR3	greenyellow
DUS2	greenyellow
MAP7D1	greenyellow
HYAL2	greenyellow
LOC407835	greenyellow
ZNF710	greenyellow
CC2D1B	greenyellow
IGHMBP2	greenyellow
SYMPK	greenyellow
BCKDK	greenyellow
PSMC3	greenyellow
FAM214B	greenyellow
EFHD2	greenyellow
[truncated: 3,001 more rows]

## Sheet: Module genes for GSE65204
gene_name	module
CD55	brown
GPR172A	brown
AKAP1	brown
SNX3	brown
INTS10	brown
GCNT3	brown
CD36	brown
GNB1L	brown
CCDC97	brown
C3orf26	brown
FAM125B	brown
ANGPTL4	brown
HADH	brown
ATP6V0B	brown
DEFB1	brown
PNPLA2	brown
IL20RB	brown
SH2D1B	brown
FEZ1	brown
NOA1	brown
ESD	brown
MMP14	brown
SPOCK3	brown
HYAL2	brown
NDOR1	brown
LOC100292680	brown
CCL25	brown
SEMA3F	brown
C12orf54	brown
XLOC_005143	brown
SPATA2L	brown
HM13	brown
C16orf54	brown
SLC16A3	brown
FUT3	brown
VWA1	brown
GSTA7P	brown
SKCG-1	brown
GSR	brown
PRSS8	brown
CDH13	brown
PNLDC1	brown
ZPBP	brown
C9orf30	brown
CYS1	brown
F3	brown
SPRN	brown
CD276	brown
LRRC18	brown
SUPT7L	brown
C11orf16	brown
KRT23	brown
COL12A1	brown
IRAK1BP1	brown
FAM110A	brown
TMX4	brown
HK2	brown
C2orf44	brown
PYGB	brown
SALL4	brown
CCZ1	brown
HMGN2	brown
C12orf36	brown
RACGAP1P	brown
DNAJB11	brown
GUCY2F	brown
ZDHHC3	brown
XLOC_002736	brown
TMEM63B	brown
OPRM1	brown
TMEM213	brown
AADACL3	brown
NUBPL	brown
PLG	brown
C1orf141	brown
PPIL1	brown
NUBP1	brown
RPA1	brown
TSPYL5	brown
PDXK	brown
GALK1	brown
C14orf1	brown
C14orf33	brown
TDRD1	brown
B4GALT2	brown
NBEA	brown
ARHGAP44	brown
JARID2	brown
SEC14L6	brown
FXR1	brown
CRISP2	brown
NAPG	brown
MRPS27	brown
FXC1	brown
IRX2	brown
SALL2	brown
SNCAIP	brown
LOC100652758	brown
CNTD1	brown
INO80B	brown
TOP2B	brown
TCP11	brown
CHCHD5	brown
RAB6B	brown
WDR77	brown
FLJ38773	brown
FAM66A	brown
GPD2	brown
COL9A3	brown
TXNDC11	brown
ABAT	brown
FBLN5	brown
KCNK1	brown
PYCR2	brown
TMEM98	brown
IGBP1	brown
FLJ40712	brown
SYNGR2	brown
ASXL2	brown
LIPH	brown
CDC42SE2	brown
TMC5	brown
ORAI2	brown
GDA	brown
COQ10A	brown
TM9SF4	brown
KREMEN2	brown
FAM173A	brown
AQR	brown
GTF3C3	brown
NUP107	brown
CRAT	brown
VAMP5	brown
DAPK2	brown
SLC28A2	brown
HAO1	brown
MDFI	brown
ARL8A	brown
SYT10	brown
IL13RA1	brown
KLF13	brown
C6orf130	brown
LINGO2	brown
DIAPH1	brown
HEY1	brown
KIAA1958	brown
SPR	brown
GRM4	brown
AUP1	brown
PSMD11	brown
KIAA1797	brown
LOH12CR2	brown
MSRB2	brown
FAM78B	brown
ADD3	brown
DUSP10	brown
IL1R1	brown
AKIRIN1	brown
MRPS9	brown
C9orf68	brown
ARHGEF15	brown
HBM	brown
SLCO2A1	brown
HSP90AB1	brown
CLUAP1	brown
APOBEC4	brown
FAM201B	brown
C14orf80	brown
PLCH1	brown
REEP1	brown
ACACA	brown
MSI2	brown
EFCAB7	brown
LOC728690	brown
CCDC24	brown
MAPK13	brown
CSE1L	brown
NUDT22	brown
FOSL2	brown
REC8	brown
APITD1	brown
C2orf65	brown
SH3GL1P1	brown
FBXO15	brown
THRA	brown
SCYL1	brown
TSEN34	brown
CCDC104	brown
SFXN2	brown
ST3GAL4	brown
GNB4	brown
NIPSNAP3B	brown
PTPRT	brown
RAB1B	brown
CHP2	brown
XKR8	brown
OSTF1	brown
AQP10	brown
FANCE	brown
FDFT1	brown
ST8SIA1	brown
CCT2	brown
SRD5A2	brown
PECR	brown
TTLL12	brown
HIPK1	brown
PFKM	brown
SMAP2	brown
P2RY6	brown
KLHDC9	brown
PTGFR	brown
SPATA4	brown
MRPS21	brown
MYCT1	brown
NCAPH2	brown
MGAT1	brown
AACSP1	brown
NICN1	brown
PTPRH	brown
PTPLAD2	brown
TMEM138	brown
VMA21	brown
GAA	brown
LOC642852	brown
CYBASC3	brown
ACTA2	brown
MYH7	brown
FLJ31104	brown
MRPL49	brown
LETMD1	brown
ADRA1B	brown
PSMD1	brown
EML1	brown
IGSF22	brown
PLEKHM1	brown
C11orf31	brown
MTCH1	brown
PPM1K	brown
MRPL9	brown
TCTE1	brown
RASA3	brown
DCAF16	brown
EFNA1	brown
C20orf201	brown
ACTR1B	brown
PKM2	brown
PHGDH	brown
ZDBF2	brown
NEK9	brown
CEP112	brown
XLOC_002452	brown
TTC9B	brown
HERC4	brown
FAM90A7	brown
C12orf62	brown
IPO4	brown
DIS3L	brown
LOC730202	brown
C22orf42	brown
LOC100131581	brown
DUSP28	brown
TTLL13	brown
AGPAT4	brown
NXF2	brown
MAK	brown
AGBL2	brown
CCDC99	brown
GALK2	brown
LOC84989	brown
LYRM4	brown
FBRS	brown
POP5	brown
LOC541467	brown
DNALI1	brown
LY6K	brown
LDLRAD1	brown
PPP1R14B	brown
RNF212	brown
NONO	brown
ZNF185	brown
ZNF789	brown
PFDN5	brown
STK36	brown
DZIP3	brown
PLEKHG7	brown
MALL	brown
C10orf32	brown
CCDC11	brown
ZNF22	brown
SCN2B	brown
IQCE	brown
NDE1	brown
PRRT3	brown
DAP3	brown
C12orf34	brown
JOSD1	brown
SNX2	brown
CUTA	brown
SF3A1	brown
VPS13B	brown
SCGBL	brown
ANKS6	brown
TEKT1	brown
PHF20	brown
PGAM1	brown
GPC4	brown
NADSYN1	brown
TESK1	brown
LOC100128075	brown
LINC00239	brown
PNPLA8	brown
CYB5D1	brown
IGFBP7	brown
SORCS1	brown
CXorf57	brown
LOC100131176	brown
LINC00152	brown
CDC16	brown
ACP1	brown
PROM1	brown
LOC100131347	brown
C5orf38	brown
TMEM212	brown
TGM3	brown
MAP1A	brown
S100A4	brown
SPCS3	brown
THBD	brown
PLA2G1B	brown
ANKMY1	brown
TUBA1A	brown
FMO6P	brown
RPA3	brown
LXN	brown
ANO10	brown
LOC730020	brown
CCDC96	brown
C11orf91	brown
TSSC4	brown
C1orf87	brown
PDCD6	brown
LOC100132731	brown
SAMHD1	brown
RAMP1	brown
APOO	brown
ATG9A	brown
IER3	brown
OR4A16	brown
FABP5	brown
C21orf116	brown
DLL1	brown
C2orf70	brown
RHOV	brown
MAP1LC3A	brown
LOC339240	brown
PCYT2	brown
C1orf189	brown
C19orf10	brown
GNE	brown
ITGB1BP1	brown
SPATS1	brown
GSTO2	brown
PSMB4	brown
MSMP	brown
PRPS1	brown
GSTA3	brown
FLJ31715	brown
BASP1	brown
IQCD	brown
GRB7	brown
DAPK3	brown
IRX1	brown
PCDH1	brown
EMCN	brown
CALR	brown
CKM	brown
BOLA3	brown
MGAT5	brown
UNC119B	brown
EFNB1	brown
SLC12A9	brown
SAMD15	brown
MLH1	brown
GRAMD2	brown
FAIM	brown
NVL	brown
EPHA2	brown
CYB5R1	brown
IFRD2	brown
TSPAN11	brown
DLK2	brown
ENOX2	brown
MAPKAPK3	brown
C17orf79	brown
KCTD12	brown
SRCIN1	brown
ATPIF1	brown
EIF4B	brown
RNF112	brown
C9orf43	brown
METTL16	brown
C16orf80	brown
NDUFB5	brown
FABP6	brown
MKL2	brown
KCNJ2	brown
SPTSSA	brown
THYN1	brown
B9D2	brown
C8orf50	brown
U2SURP	brown
LINC00493	brown
LOC283481	brown
ABCC1	brown
C12orf76	brown
CNN1	brown
FLJ90757	brown
ZMYND10	brown
LDOC1	brown
NUDT5	brown
PATL2	brown
C1orf174	brown
ABHD6	brown
EPHX2	brown
ZNF135	brown
AXDND1	brown
CCL14	brown
IFT43	brown
DGAT1	brown
UBXN11	brown
KIAA1429	brown
C1orf88	brown
C9orf171	brown
IFT80	brown
LZTS2	brown
FAM65B	brown
ARHGEF16	brown
DNAI2	brown
PPP1R16A	brown
TP53AIP1	brown
CLNS1A	brown
ZNF251	brown
C18orf45	brown
ATP5E	brown
EIF4E2	brown
LOC100128737	brown
TUB	brown
AVPI1	brown
XLOC_011036	brown
SIAH3	brown
LOC284630	brown
MAP7D3	brown
TBCA	brown
SRSF3	brown
DNAH6	brown
BUD31	brown
CCDC93	brown
GALNT11	brown
ABCC6	brown
HULC	brown
LOC283911	brown
DMAP1	brown
LOC647070	brown
KRT33B	brown
TRIM7	brown
MAP9	brown
FAM47E	brown
VDAC3	brown
SEC14L3	brown
C2orf62	brown
HSPBP1	brown
CLMN	brown
C21orf59	brown
MRPL11	brown
LIPE	brown
ACSBG1	brown
NAP1L1	brown
PLEKHF1	brown
ALS2CR12	brown
ARRDC2	brown
TEKT2	brown
CACNA1B	brown
CHAF1B	brown
BAG2	brown
DCDC5	brown
LOC284440	brown
APH1B	brown
ZFR2	brown
VPS4A	brown
ATR	brown
PCM1	brown
DAZAP2	brown
ODF3B	brown
LOC440028	brown
OR5K3	brown
XLOC_014177	brown
XLOC_005730	brown
TRIM56	brown
KIAA1467	brown
TTC39C	brown
RPGRIP1L	brown
YY1AP1	brown
LIG3	brown
LOC100130673	brown
ANK3	brown
RRAD	brown
C8orf37	brown
TATDN3	brown
SLC24A6	brown
C10orf67	brown
ASS1	brown
LOC100292409	brown
COL5A2	brown
C13orf30	brown
BRCA1	brown
CC2D2A	brown
HOXD13	brown
SNTN	brown
ZG16	brown
PRMT5	brown
OTUB1	brown
EFCAB10	brown
LSM5	brown
C8orf4	brown
NELL2	brown
TMCO6	brown
SYNE1	brown
ARPC5	brown
FMO4	brown
ENO1	brown
PPT1	brown
RAB44	brown
GPX4	brown
LHFPL2	brown
WDR19	brown
KATNB1	brown
TRAF3IP1	brown
CCDC135	brown
ATXN1	brown
AMD1	brown
TMEM127	brown
PCBD1	brown
CAPS2	brown
LOC390940	brown
LEO1	brown
C10orf57	brown
MMP24	brown
CCDC103	brown
DSCR3	brown
FAM50B	brown
CDK20	brown
EFCAB2	brown
CDC26	brown
CDK14	brown
LOC100129597	brown
ZDHHC4	brown
MYLK	brown
TMEM14A	brown
METRNL	brown
USP10	brown
C14orf45	brown
FAM172A	brown
CCL28	brown
COQ6	brown
CCDC89	brown
RIIAD1	brown
ULK2	brown
IZUMO4	brown
C21orf58	brown
LRRC36	brown
NAP1L3	brown
AMZ2	brown
CCDC42B	brown
LOC100506676	brown
AES	brown
KIAA1430	brown
TMUB1	brown
PTPRN2	brown
LOC100128531	brown
TP53BP1	brown
CHRM4	brown
LY6H	brown
ST3GAL1	brown
LOC550643	brown
LARP1	brown
HDAC10	brown
LOC401357	brown
RNASE1	brown
DUOX2	brown
HLA-DMB	brown
HLA-DOA	brown
SLC40A1	brown
NOX1	brown
KLHDC7B	brown
CIITA	brown
C3	brown
NTS	brown
TBC1D10C	brown
ITGB7	brown
RGS1	brown
XLOC_002078	green
ANKRD13C	green
USHBP1	green
C1orf183	green
CYP4A11	green
XPNPEP2	green
POLR1D	green
SLC34A3	green
SH3BGRL	green
LRRN2	green
EDN1	green
GEMIN4	green
RIMS1	green
UBE2DNL	green
MAGEA6	green
CRISP1	green
RIMS2	green
GGT7	green
SART1	green
DEK	green
CLRN3	green
SOX13	green
SNCG	green
KRTAP2-1	green
OR1L4	green
PDCD1LG2	green
LINC00323	green
GATA2	green
AWAT1	green
CADM4	green
TRAF3IP2	green
B2M	green
IGLON5	green
SLC22A10	green
LOC100506816	green
CCDC54	green
HIST1H2AC	green
CYBRD1	green
HIST1H1C	green
LEPREL4	green
NAPB	green
VPS53	green
OXT	green
CARHSP1	green
RUNX2	green
MYH8	green
LOC643650	green
LIMK2	green
RNF133	green
IL33	green
ZNF581	green
SLC9A11	green
NR5A2	green
NFE2L2	green
CLEC4G	green
TRIM47	green
SLC22A8	green
MYH3	green
ADCYAP1	green
PVRL3	green
FAM98A	green
SP7	green
ZBTB16	green
SHPRH	green
PLD3	green
FTMT	green
LOC100132244	green
BHMT	green
KCTD17	green
KRTAP10-7	green
SLC22A14	green
CCRN4L	green
ACTL9	green
TGFBR1	green
LOC100499221	green
OR12D2	green
GLT25D2	green
ITGAD	green
ZBTB26	green
TSHB	green
HOXA7	green
HIST1H2BK	green
ESRRG	green
LOC400464	green
POLE3	green
SNORA78	green
LOC646862	green
ZZZ3	green
MED24	green
FGG	green
UPK1A	green
CLPS	green
ANO8	green
CNGB1	green
VGF	green
TDRD10	green
TNFSF8	green
ZNF160	green
LYVE1	green
ARHGAP23	green
DBNDD1	green
TGIF1	green
DKC1	green
LOC339975	green
ZNF563	green
TACR1	green
PHYHIPL	green
JUND	green
NAA11	green
SH3GL1P3	green
ARL5C	green
LRFN3	green
XLOC_005583	green
RSPO2	green
CHST3	green
LOC154449	green
NEDD4	green
LARP4	green
FLJ39080	green
KCTD21	green
TAL1	green
MLLT6	green
CNDP2	green
XLOC_001512	green
PCSK1	green
VPRBP	green
RASAL2	green
IL2	green
PCYT1A	green
ATG4D	green
WNT9B	green
ZNF169	green
XLOC_008720	green
ERVFRD-1	green
LOC729424	green
TMEM116	green
GDF9	green
HIST1H2BG	green
LOC401022	green
KCNMB1	green
FAM75A2	green
CG030	green
S100A5	green
SLC7A3	green
SLC39A1	green
UNQ6975	green
ASB11	green
ETV2	green
CLEC12A	green
LPA	green
GSDMA	green
LOC390705	green
PABPC1P2	green
RBPMS	green
CDC42BPG	green
OTUD7A	green
POLR2H	green
CACNG5	green
LOC100129726	green
GSTA4	green
TPM2	green
DHRS12	green
FAM167A	green
STK32B	green
OR13C2	green
CPXM1	green
OR4X1	green
C15orf27	green
CDH20	green
MRPS25	green
C14orf180	green
C6orf192	green
AGPAT1	green
PEG3	green
ATMIN	green
SPINK1	green
LOC100129936	green
MINK1	green
FLJ40039	green
RAB39	green
HAND1	green
C20orf112	green
PVRL2	green
LOXL1	green
SHOX	green
DKFZP434H168	green
GAL3ST4	green
LOC147004	green
ADAMTS5	green
RAPSN	green
LOC728437	green
POLA2	green
NHSL2	green
TNXB	green
XLOC_006757	green
CNGA1	green
ZFYVE19	green
C18orf26	green
PAX6	green
ANKRD2	green
TIE1	green
CYYR1	green
XLOC_009868	green
ZNF154	green
EDDM3B	green
KCNG4	green
TMC1	green
FAM160A2	green
VIT	green
LOC221814	green
TRPV3	green
OVCH1	green
RHO	green
NPW	green
SMPDL3B	green
ZNF333	green
ATP4B	green
BRF2	green
CCDC69	green
GPHA2	green
NYNRIN	green
TTTY7	green
COL10A1	green
TAZ	green
RHBDD3	green
UNC5C	green
FAM118B	green
HOXD4	green
RWDD2A	green
CELA2B	green
LOC100129380	green
SERPINH1	green
RNF114	green
TAS2R40	green
HS3ST2	green
AGXT2	green
PRAC	green
OR5AS1	green
MESTIT1	green
OR51B2	green
C1orf70	green
FGFBP2	green
SCNN1B	green
LOC391764	green
TFRC	green
E2F4	green
WDR53	green
GTF2F2	green
LOC286109	green
RNF138	green
NFKB2	green
HOXD1	green
DHRS13	green
SLC6A5	green
KCTD8	green
SC5DL	green
GRINA	green
BOD1P	green
ANKZF1	green
A1CF	green
DAAM2	green
AATF	green
CYMP	green
NEIL2	green
HIST1H1E	green
PLSCR2	green
FLJ31713	green
MEG8	green
ASAP3	green
ING3	green
DKFZP434I0714	green
C9orf106	green
CNTNAP2	green
TMEM132B	green
LOC199897	green
CRLF2	green
DIO2	green
SETP20	green
C15orf43	green
NSUN3	green
DIRAS2	green
FSTL4	green
KCNQ1	green
TRPC4AP	green
SIM2	green
SLC41A2	green
ANGPT4	green
LOC729668	green
SLC35A1	green
OR7A17	green
PISD	green
KAT6B	green
FLJ22447	green
GRID2	green
KRT72	green
LOC401561	green
SAMD4A	green
IL15	green
XLOC_009615	green
HSFX1	green
MAP3K9	green
MARVELD3	green
INHA	green
IQCF3	green
LOC100129280	green
HNRPDL	green
TRIO	green
LOC339926	green
BEND2	green
ADAMTS15	green
ZNF235	green
DRD5	green
CXorf36	green
AHSP	green
LOC400927	green
MAG	green
FXYD4	green
ZNF664-FAM101A	green
YWHAE	green
SNORA46	green
LOC392196	green
TM4SF20	green
THAP5	green
GNAS-AS1	green
CNTFR	green
GPATCH4	green
GPT	green
FLNC	green
PDE7A	green
LINC00238	green
KCNV1	green
FAM189B	green
EXOC3L2	green
ZDHHC16	green
PRRT4	green
GABPB1	green
ADPRHL2	green
PAGE3	green
BRWD1	green
LOC100128001	green
PDSS1	green
LOC100509763	green
LOC100130433	green
LOC643936	grey
KCNH1	grey
DEFB127	grey
PGLYRP4	grey
AMDHD1	grey
ELAVL3	grey
RPS6KB2	grey
PDZD4	grey
FLJ26245	grey
SLC22A13	grey
NXPH2	grey
LOC100287326	grey
C7orf65	grey
LOC286068	grey
LOC100129572	grey
ZDHHC19	grey
OR13D1	grey
LOC642422	grey
STH	grey
NOL7	grey
ZNF597	grey
LOC100506393	grey
LOC100128477	grey
LOC100132005	grey
DGCR9	grey
OTOGL	grey
CYP1B1-AS1	grey
C1QBP	grey
C4orf40	grey
FOXD4	grey
LOC285181	grey
TNFSF15	grey
LOC441052	grey
SKA2	grey
FAM131B	grey
PLN	grey
KIAA1524	grey
2022-03-09	grey
C11orf82	grey
ABHD8	grey
PSMA1	grey
POLN	grey
PPP6R3	grey
AADACL2	grey
MBOAT4	grey
SLC39A12	grey
HSPC072	grey
HTR1D	grey
LOC100128320	grey
C3orf80	grey
LOC151658	grey
SNORD8	grey
C1orf216	grey
PLCL1	grey
ENPP6	grey
CAMK2A	grey
IFNA7	grey
C14orf165	grey
LOC100129198	grey
C18orf62	grey
BHLHE22	grey
HDAC11	grey
RGS21	grey
SUGT1P3	grey
PYY	grey
OR13H1	grey
TRPV5	grey
LOC100129125	grey
OR56B4	grey
KLKP1	grey
LIN7A	grey
OR13C9	grey
PRAMEF6	grey
FAM208B	grey
STX8	grey
ZNF200	grey
ADAMTS12	grey
CD5L	grey
LOC100131943	grey
CSMD3	grey
PRM2	grey
MKRN9P	grey
LOC100128905	grey
C1QL4	grey
LOC284669	grey
RHD	grey
SNORA55	grey
AMDHD2	grey
FLJ25917	grey
GPIHBP1	grey
CPA2	grey
TMEM235	grey
OIT3	grey
CCL11	grey
LOC100129775	grey
TAS2R4	grey
UBE2U	grey
PCBP3	grey
C18orf15	grey
OR2T10	grey
SLC22A24	grey
LOC645434	grey
SVOP	grey
NTSR1	grey
PI15	grey
KRTAP6-3	grey
SYT6	grey
TTTY4C	grey
LOC389831	grey
SRY	grey
LOC646034	grey
LOC100132396	grey
LOC100286979	grey
PPFIA3	grey
OR6N1	grey
LOC100192426	grey
LOC285766	grey
TREML1	grey
FABP4	grey
GAL3ST1	grey
FONG	grey
LOC100129716	grey
LOC100130920	grey
SRSF6	grey
SPATA5	grey
RDH16	grey
ACAD11	grey
C6orf186	grey
C6orf123	grey
LOC100130175	grey
LOC100134167	grey
LUZP2	grey
RBMY2FP	grey
FLJ44087	grey
DEFB108B	grey
C10orf40	grey
CEACAM8	grey
DHCR24	grey
SHISA8	grey
NCRNA00249	grey
HAND2	grey
RBP4	grey
GABRG1	grey
TECTA	grey
GALNTL6	grey
LOC100132354	grey
OR5M11	grey
CST8	grey
CHRNA5	grey
LOC401242	grey
GALR2	grey
NPBWR2	grey
NKX2-1	grey
SGSM1	grey
LOC100129840	grey
LINC00410	grey
NAT8	grey
C5orf44	grey
IFNA22P	grey
KRTAP5-8	grey
ANKS4B	grey
OR51B4	grey
KIAA1210	grey
ACTN2	grey
F10	grey
C12orf69	grey
TTR	grey
C7orf51	grey
LOC100505488	grey
VWC2L	grey
IFNA16	grey
HYAL3	grey
F5	grey
RTP3	grey
C10orf129	grey
LOC339894	grey
PCDHB6	grey
SLC35G3	grey
LOC285577	grey
TLL2	grey
KCTD16	grey
VN1R5	grey
ERVH-3	grey
OR6C74	grey
PSG9	grey
CXorf28	grey
C9	grey
HTR1E	grey
EXD3	grey
ZNF764	grey
ZNF222	grey
LOC285103	grey
CTNNA3	grey
FLJ33544	grey
PSG5	grey
RAD9B	grey
EPHA3	grey
LINC00230A	grey
NPHP3-AS1	grey
FLJ26086	grey
PKHD1	grey
C10orf131	grey
XLOC_006923	grey
NR3C1	grey
OR51D1	grey
PKNOX2	grey
DSTNP2	grey
SEC14L4	grey
LOC400456	grey
TREML2	grey
LOC728543	grey
LOC100509175	grey
OR6K2	grey
TRHDE	grey
FLJ41200	grey
APRT	grey
SFXN1	grey
LOC283788	grey
ZNF660	grey
LOC643714	grey
OR51F2	grey
EFCAB8	grey
GDF5	grey
XLOC_000918	grey
FAM75D1	grey
LRP1B	grey
ZPLD1	grey
CDH7	grey
LINC00303	grey
BANF2	grey
ZSCAN4	grey
NTNG1	grey
XLOC_002049	grey
TXNDC8	grey
SLC15A5	grey
MAPK4	grey
ATP4A	grey
SLC17A8	grey
LOC100128185	grey
LOC338694	grey
RMST	grey
KRTAP22-2	grey
LOC100129098	grey
ADAM5P	grey
APOA2	grey
ZCCHC10	grey
OR6C4	grey
XLOC_014101	grey
C21orf15	grey
C8orf28	grey
C11orf58	grey
FER1L6-AS1	grey
LOC100131492	grey
LOC100130428	grey
DUXA	grey
LOC100130580	grey
RPS26	grey
PIH1D1	grey
TRIM72	grey
LOC253962	grey
UCHL1	grey
OR8H1	grey
PRSS56	grey
SCML2	grey
FLJ44054	grey
FLT4	grey
RRN3P2	grey
OR2L13	grey
WFDC8	grey
MYL1	grey
PPFIA2	grey
ELMOD1	grey
POU5F2	grey
XLOC_007290	grey
LOC100129744	grey
GRASPOS	grey
XLOC_001506	grey
BDKRB1	magenta
EFCAB11	magenta
SLC9A3R2	magenta
DISP1	magenta
C21orf7	magenta
STX1A	magenta
SH3RF2	magenta
ACER2	magenta
PCDHGA2	magenta
GPR119	magenta
TMEM44	magenta
ANPEP	magenta
NCEH1	magenta
LOC100188947	magenta
SLC10A3	magenta
ARMCX1	magenta
TMEM102	magenta
LOC153811	magenta
TMEM63C	magenta
ENDOD1	magenta
GFOD1	magenta
HAPLN2	magenta
NACC1	magenta
FASLG	magenta
OR1K1	magenta
SLCO1B3	magenta
PCMT1	magenta
CREB3L1	magenta
XLOC_000670	magenta
ARL4A	magenta
SBDS	magenta
CYP17A1	magenta
TMEM43	magenta
MPP5	magenta
VLDLR	magenta
KRTAP19-8	magenta
GLCE	magenta
P2RY1	magenta
XLOC_003195	magenta
NPR3	magenta
RNF222	magenta
ARX	magenta
PCDHGA8	magenta
TMEM198	magenta
PAG1	magenta
ZNF713	magenta
LOC91948	magenta
EXTL3	magenta
DKFZP547L112	magenta
LOC100132273	magenta
OXR1	magenta
B3GAT2	magenta
ZNF497	magenta
FGFR4	magenta
HDGFL1	magenta
ZNHIT3	magenta
OR10C1	magenta
PCDHGA12	magenta
OR2A9P	magenta
TSPAN5	magenta
LOC254559	magenta
PRND	magenta
ACYP2	magenta
SLC45A3	magenta
TEKT4	magenta
NAA40	magenta
PHF21B	magenta
HBQ1	magenta
TNRC6B	magenta
AFAP1L1	magenta
DUSP8	magenta
PRDM5	magenta
SLC9A1	magenta
SLC38A9	magenta
KLRG2	magenta
XLOC_004881	magenta
C1orf140	magenta
LOC389834	magenta
AMN	magenta
TRIM59	magenta
CCL24	magenta
C20orf134	magenta
IGSF9	magenta
FBXO30	magenta
CDCP1	magenta
PROSC	magenta
RAD52	magenta
XLOC_008370	magenta
KRT73	magenta
psiTPTE22	magenta
MCM5	magenta
LOC100129129	magenta
DSG4	magenta
LOC283270	magenta
C4orf36	magenta
PATE3	magenta
CYP21A2	magenta
ESRP1	magenta
ZNF576	magenta
LOC100132188	magenta
SBK2	magenta
UNC119	magenta
PPP1R3G	magenta
LOC100129846	magenta
OR10G2	magenta
MS4A12	magenta
LINC00106	magenta
ITGA5	magenta
FAM155B	magenta
ZDHHC7	magenta
HYAL4	magenta
SEC22A	magenta
LOC284379	magenta
OTUD6A	magenta
LOC400968	magenta
SOX21	magenta
MIA3	magenta
COX6B2	magenta
LOC100134240	magenta
FAM118A	magenta
SP9	magenta
B4GALT1	magenta
AHDC1	magenta
NPHS2	magenta
GALNTL2	magenta
LOC729732	magenta
PSAT1	magenta
ALOX15B	magenta
C21orf91	magenta
CAMK2N2	magenta
UGT2A1	magenta
KIAA1875	magenta
KCNC4	magenta
FLJ43860	magenta
CDKL5	magenta
MPV17L2	magenta
N4BP1	magenta
TMTC3	magenta
PCDHB17	magenta
PARP16	magenta
LOC339807	magenta
RAB3D	magenta
MEF2C	magenta
KCTD2	magenta
LOC100509196	magenta
AVP	magenta
NSL1	magenta
SLC29A3	magenta
DTX3	magenta
C6orf89	magenta
REXO1	magenta
GPR3	magenta
SSR3	magenta
FAIM2	magenta
C5orf58	magenta
HRH3	magenta
GOLGA6C	magenta
MUC5AC	magenta
ODF3L2	magenta
ULK1	magenta
PKD1	magenta
MGAT3	magenta
KIRREL2	magenta
CD48	magenta
SMCR2	magenta
GMNN	magenta
YPEL4	magenta
ACBD7	magenta
IRF3	magenta
PQLC1	magenta
LOC729088	magenta
PYY2	magenta
LINC00487	magenta
ILVBL	magenta
LOC338797	magenta
GBGT1	magenta
SHD	magenta
CDK18	magenta
TMEM65	magenta
LOC644686	magenta
LOC727721	magenta
SIK1	magenta
TNK1	magenta
C15orf42	magenta
LOC339260	magenta
LCN9	magenta
EVI5L	magenta
AIG1	magenta
ZNF562	magenta
AAA1	magenta
SEZ6	magenta
COPS2	magenta
EMX1	magenta
RTN2	magenta
IRF2BP1	magenta
RAPGEF3	magenta
FLJ46361	magenta
HMX1	magenta
LOC100129516	magenta
FAM48A	magenta
MST1R	magenta
SIK2	magenta
LOC100130894	magenta
SCN1B	magenta
LOC283070	magenta
SMR3A	magenta
SPRNP1	magenta
HHIPL1	magenta
ETV3	magenta
KDELR1	magenta
XLOC_010897	magenta
PCDHB13	magenta
OLFML2B	magenta
LDHAL6A	magenta
KIF16B	magenta
XLOC_005020	magenta
ATIC	magenta
RNF144B	magenta
LOC100133161	magenta
PSTK	magenta
CTTNBP2	magenta
VDR	magenta
SCGB3A2	magenta
TM2D3	magenta
CHDH	magenta
OSBPL7	magenta
TMOD2	magenta
UXS1	magenta
POLR2J4	magenta
RNF208	magenta
FZD4	magenta
DDA1	magenta
ATP8A2	magenta
UST	magenta
NEGR1	magenta
PPP2R1B	magenta
TPP1	magenta
LOC145474	magenta
TTC28	magenta
SIDT1	magenta
CLCN7	magenta
PPT2	magenta
SIX2	magenta
RHOB	magenta
C10orf35	magenta
PAQR5	magenta
RGS14	magenta
POLR2J2	magenta
FLJ30064	magenta
JPH1	magenta
ZIC2	magenta
ZNF571	magenta
TEX2	magenta
LYG2	magenta
GLCCI1	magenta
SLC23A3	magenta
CLEC4M	magenta
RAB22A	magenta
MAB21L3	magenta
PIP5K1C	magenta
OLFM3	magenta
MED19	magenta
PI4KAP2	magenta
SMAP1	magenta
XRRA1	magenta
OTOA	magenta
RNASE13	magenta
ACHE	magenta
LOC100287314	magenta
MADD	magenta
DNAL4	magenta
TAF13	magenta
RECQL5	magenta
RBM18	magenta
LOC644962	magenta
FBXL6	magenta
CYP24A1	magenta
MEX3A	magenta
BIRC2	magenta
KLF7	magenta
IGFBP1	magenta
PKHD1L1	magenta
SLC47A2	magenta
IRAK1	magenta
RBAK	magenta
LCN15	magenta
APEX2	magenta
XLOC_008900	magenta
LOC375196	magenta
LOC100131702	magenta
GPR37L1	magenta
HSF4	magenta
CSPG4	magenta
PTPN9	magenta
C14orf41	magenta
STX19	magenta
ABCC6P1	magenta
LOC646813	magenta
ARRDC1	magenta
OSTBETA	magenta
ENPEP	magenta
RPL29	magenta
ENTPD4	magenta
CBLN2	magenta
RAB39B	magenta
C2orf53	magenta
IFI16	magenta
C15orf58	magenta
WDR49	magenta
C15orf33	magenta
XLOC_005939	magenta
FLJ30679	magenta
HSD17B1	magenta
LOC100130345	magenta
CLRN1-AS1	magenta
MPDU1	magenta
FAM188A	magenta
KIAA0141	magenta
SLC13A1	magenta
C8orf12	magenta
TIGD3	magenta
HSBP1L1	magenta
XLOC_004609	magenta
OR4B1	magenta
SNORA26	magenta
HR	magenta
RGS5	magenta
CTAGE11P	magenta
CNTN5	magenta
LOC100132363	magenta
DKFZp686K1684	magenta
MDGA1	magenta
FASTKD5	magenta
CSMD1	magenta
VSIG10	magenta
ITPKA	magenta
GBP6	magenta
SS18L1	magenta
SPAG4	magenta
LOC286382	magenta
TRMT5	magenta
CEP85	magenta
IPO7	magenta
CAV1	magenta
GATSL3	magenta
DCAF8	magenta
ATOH8	magenta
LOC399744	magenta
CLPTM1L	magenta
DIP2C	magenta
ZNF791	magenta
NRTN	magenta
KCNQ2	magenta
PPM1L	magenta
PLA2G6	magenta
BRAF	magenta
NRM	magenta
PTGS1	magenta
LOC100506190	magenta
TBXA2R	magenta
GPA33	magenta
HEATR4	magenta
ZNF503-AS2	magenta
DCUN1D2	magenta
KCNQ3	magenta
CYP4F30P	magenta
PGAP3	magenta
TTTY8	magenta
CHD1	magenta
C17orf51	magenta
ETS2	magenta
TOR1AIP2	magenta
ARFGEF2	magenta
ZNF2	magenta
CD320	magenta
FAM53A	magenta
TMEM220	magenta
ATF5	magenta
GRAMD3	magenta
LOC645427	magenta
MAMSTR	magenta
TRERF1	magenta
LOC100129722	magenta
TPRA1	magenta
TCF7L1	magenta
XLOC_012720	magenta
FAM197Y2P	magenta
JMJD5	magenta
NADKD1	magenta
MXD4	magenta
GRAMD1A	magenta
RBMS2	magenta
FAM43A	magenta
BMS1P4	magenta
C9orf102	magenta
DES	magenta
VIPR1	magenta
M6PR	magenta
XLOC_005798	magenta
EIF2C1	magenta
ALG1L	magenta
LOC100292905	magenta
ADAM32	magenta
BEGAIN	magenta
AFAP1	magenta
LOC100128107	magenta
ADCK5	magenta
CASR	magenta
GRAMD4	magenta
CBWD7	magenta
ALS2	magenta
RRP7A	magenta
CCDC90B	magenta
SLITRK6	magenta
XLOC_012335	magenta
RAB12	magenta
OVOL2	magenta
CENPW	magenta
SMCR7	magenta
RAB40B	magenta
LOC100507205	magenta
ACSL4	magenta
TUBD1	magenta
QTRTD1	magenta
LOC400238	magenta
USP38	magenta
SLC16A14	magenta
LOC100506255	magenta
FBXL19	magenta
NOC4L	magenta
SHISA7	magenta
FKBP4	magenta
GCC1	magenta
RP9P	magenta
GPR108	magenta
ATP13A5	magenta
ABCB7	magenta
KRTAP4-5	magenta
NAPSA	magenta
SLU7	magenta
CLGN	magenta
LOC284454	magenta
CAPN8	magenta
HDGFRP2	magenta
ZNF491	magenta
FAM190B	magenta
PPP2R5B	magenta
TMX2	magenta
POU4F1	magenta
DDI2	magenta
LOC146880	magenta
ADCY9	magenta
LOC100507747	magenta
LOC145757	magenta
ZNF274	magenta
CYP4Z1	magenta
MINPP1	magenta
CACNA2D1	magenta
NELF	magenta
TMEM86B	magenta
TMEM221	magenta
ZSCAN2	magenta
FKBP1B	magenta
IL18R1	magenta
MCTP2	magenta
LOC729558	magenta
KCTD13	magenta
FADS6	magenta
LOC283588	magenta
MC5R	magenta
FAM57B	magenta
GH2	magenta
LOC100129596	magenta
PBX3	magenta
ZFP64	magenta
C19orf23	magenta
SLC22A31	magenta
PLXNB3	magenta
ARIH1	magenta
C16orf88	magenta
A1BG-AS1	magenta
ZNF845	magenta
ZNF749	magenta
MTMR4	magenta
FBF1	magenta
BPIFA2	magenta
OR5V1	magenta
FLNB	magenta
KIAA1147	magenta
CEACAM19	magenta
CERS5	magenta
DPYSL4	magenta
TBC1D10A	magenta
RNF216P1	magenta
OR5AN1	magenta
NARFL	magenta
ZNF425	magenta
STAMBP	magenta
LAMC3	magenta
TXNDC17	magenta
HGSNAT	magenta
PHOX2A	magenta
ZSWIM6	magenta
CTAGE4	magenta
RAC3	magenta
SLC30A10	magenta
IGF2-AS	magenta
GIMAP4	magenta
ENTPD2	magenta
SNAR-E	magenta
LOC158960	magenta
RALGAPB	magenta
PRR25	magenta
TAS1R3	magenta
PRR5L	magenta
SDR16C5	magenta
EPHA8	magenta
RMND5B	magenta
OPHN1	magenta
COL6A2	magenta
F13A1	magenta
NKAIN1	magenta
CCPG1	magenta
TSPO2	magenta
GOT1	magenta
CDC45	magenta
SLC32A1	magenta
SPEG	magenta
OR1L6	magenta
MTO1	magenta
LINC00315	magenta
LOC100131043	magenta
MGC34034	magenta
XLOC_011510	magenta
HMGA2	magenta
RRS1	magenta
FNTB	magenta
KIAA2022	magenta
ECT2	magenta
LOC100128508	magenta
XLOC_005285	magenta
NXN	magenta
ESPN	magenta
SALL3	magenta
LOC100130654	magenta
LOC440461	magenta
GVINP1	magenta
OR10A5	magenta
EHBP1L1	magenta
FIGN	magenta
TTC27	magenta
GRID1	magenta
LMBR1L	magenta
PLA2G4F	magenta
HK1	magenta
ADAMTS7	magenta
GALNT10	magenta
ASB10	magenta
C1orf229	magenta
DGKQ	magenta
STK35	magenta
LOC100509490	magenta
RETNLB	magenta
HOXA10	magenta
FOXM1	magenta
C19orf43	magenta
LINC00202	magenta
C2orf63	magenta
FAM83F	magenta
FRYL	magenta
GPR98	magenta
RAB23	magenta
ZNF579	magenta
TOMM20L	magenta
CHAT	magenta
FUT5	magenta
TYRO3	magenta
XPO6	magenta
MOGAT2	magenta
CABLES1	magenta
LOC286467	magenta
C20orf79	magenta
FCF1	magenta
ITGB1	magenta
TSPAN33	magenta
ZADH2	magenta
CXorf69	magenta
KCNIP3	magenta
TMEM150C	magenta
LOC100132874	magenta
CAND2	magenta
CATSPER4	magenta
RAB3A	magenta
C5orf52	magenta
C7orf43	magenta
LOC644189	magenta
IBA57	magenta
HSP90AA5P	magenta
PTH2	magenta
CCDC28B	magenta
ZNF347	magenta
TRIM43	magenta
FAM99A	magenta
FAM46D	magenta
LOC100128922	magenta
KHDRBS3	magenta
LOC157740	magenta
EXOC3L1	magenta
SPSB4	magenta
NFKBIB	magenta
GABRQ	magenta
SNCB	magenta
FLJ44124	magenta
NUF2	magenta
LOC100131532	magenta
LINC00355	magenta
INMT	magenta
SAMD5	magenta
TMEM194B	magenta
SPPL2A	magenta
DEFB128	magenta
TMEM97	magenta
LOC390858	magenta
RNASEH2B	magenta
CETN4P	magenta
CYP2D6	magenta
ALG8	magenta
SGCZ	magenta
ZNF736	magenta
ARTN	magenta
CKAP2	magenta
PPP1R3C	magenta
RPL13AP17	magenta
FAM21C	magenta
ALPPL2	magenta
LOC645188	magenta
TSNARE1	magenta
DAPK1	magenta
UBE2Q2P1	magenta
XAGE5	magenta
STIM2	magenta
PTGFRN	magenta
ATXN7L2	magenta
PITX3	magenta
C2orf29	magenta
XLOC_012841	magenta
C14orf119	magenta
OR3A1	magenta
IL15RA	magenta
NHLRC1	magenta
SNAI2	magenta
CDC40	magenta
OGDH	magenta
TMCO7	magenta
XLOC_012831	magenta
PPEF1	magenta
CHCHD8	magenta
GOLGA6L7P	magenta
HSD3B7	magenta
KIAA1919	magenta
LOC100134237	magenta
MGC16121	magenta
LOC645553	magenta
KRTAP9-9	magenta
PCDHGA7	magenta
BAIAP2L2	magenta
NR0B2	magenta
LTC4S	magenta
SLC35G5	magenta
SBNO2	magenta
C12orf48	magenta
ZNF451	magenta
BREA2	magenta
CCL19	magenta
MVD	magenta
NCALD	magenta
SNRPD2P2	magenta
DUSP9	magenta
GLT6D1	magenta
SLC25A23	magenta
GPR137	magenta
C20orf94	magenta
OR2B2	magenta
C1orf35	magenta
SORBS1	magenta
LOC100270680	magenta
ZSCAN12	magenta
POLR1E	magenta
C9orf173	magenta
SOS1	magenta
FLJ40434	magenta
LINS	magenta
KRTAP1-3	magenta
KCNH2	magenta
NKRF	magenta
FASTKD1	magenta
INPP5J	magenta
C14orf21	magenta
TEX13B	magenta
LOC255411	magenta
SKAP1	magenta
PWP1	magenta
PGM5	magenta
MBD3	magenta
PPP1R21	magenta
KDM2B	magenta
RFC4	magenta
FLJ34747	magenta
FBXL22	magenta
KRTAP4-11	magenta
UBN2	magenta
WAPAL	magenta
SCRN2	magenta
KIAA0368	magenta
GP5	magenta
SIRT5	magenta
AGL	magenta
ZFPM1	magenta
ZNF642	magenta
PF4V1	magenta
ASCC1	magenta
KLRD1	magenta
GANC	magenta
CASP8AP2	magenta
TSNAXIP1	magenta
PHF12	magenta
NPPA	magenta
CYP2C18	magenta
PRO1596	magenta
LRIF1	magenta
FLJ43390	magenta
RBMS3	magenta
FCHO2	magenta
TNAP	magenta
KCNA7	magenta
PTAFR	magenta
S100Z	magenta
CYLC2	magenta
TAS2R42	magenta
C19orf26	magenta
DAAM1	magenta
DGCR11	magenta
ZC3HAV1L	magenta
TIPIN	magenta
RUVBL1	magenta
ZNF780A	magenta
CST5	magenta
MMP8	magenta
CLASP1	magenta
SPTBN2	magenta
AGTR2	magenta
TBC1D16	magenta
CACNA2D2	magenta
SNRPE	magenta
SCIN	magenta
ZNF155	magenta
LOC728054	magenta
NUP62CL	magenta
KCNH6	magenta
C12orf45	magenta
LOC100130276	magenta
C4orf37	magenta
EXD2	magenta
LOC400685	magenta
SLC10A7	magenta
FAM19A2	magenta
SLC22A5	magenta
LIME1	magenta
LOC440864	magenta
MED28	magenta
ENTPD7	magenta
CEL	magenta
CLCN3	magenta
ITFG1	magenta
XLOC_006555	magenta
GCLM	magenta
ALG1	magenta
ZNF681	magenta
DYNC2LI1	magenta
[truncated: 3,001 more rows]

## Sheet: Module genes for GSE19187
gene_name	module
FAM126A	blue
UGCG	blue
GRIK2	blue
SMOX	blue
EMP1	blue
SFXN1	blue
ATP6V0A4	blue
SNAPC4	blue
TGFBR2	blue
TRMO	blue
IFNGR2	blue
CD55	blue
MKL2	blue
BCL2L15	blue
PGAM4	blue
GPCPD1	blue
TPM4	blue
CLCN6	blue
ERO1A	blue
KCNJ5	blue
PFN4	blue
SCEL	blue
LRP1	blue
ZNF516	blue
RNF39	blue
EGLN1	blue
GPATCH2	blue
FUOM	blue
HS3ST1	blue
CHCHD6	blue
CEP128	blue
REC8	blue
SLC12A7	blue
KRT6A	blue
PADI2	blue
GPR156	blue
SPRR3	blue
ANK3	blue
SNORA7B	blue
CDH3	blue
ZNF576	blue
S100A2	blue
MYBBP1A	blue
TGFB3	blue
CDR2	blue
TDRD1	blue
CES1	blue
KRT13	blue
CCDC124	blue
CCDC22	blue
ACACA	blue
SURF4	blue
ERVK11-1	blue
MYDGF	blue
PTPRF	blue
TINAGL1	blue
JPH1	blue
B3GNT2	blue
CLCN4	blue
TWF2	blue
KLF13	blue
PIGG	blue
LYPD3	blue
EPS8L1	blue
FAM221B	blue
PEA15	blue
HCAR2	blue
ACACB	blue
CDC42SE1	blue
ARL5B	blue
SAMSN1	blue
INSL4	blue
BIK	blue
SGMS1	blue
ADAM8	blue
NOL4	blue
FAM86DP	blue
AK2	blue
LINC01559	blue
MAPK10	blue
INPP4B	blue
SPRR1B	blue
ATP2B4	blue
SNRNP200	blue
CHL1	blue
ANKRD23	blue
EPHB3	blue
FAM86JP	blue
LOXHD1	blue
IMP4	blue
TFPT	blue
NFIL3	blue
CES1P1	blue
ANGPTL4	blue
SNX9	blue
PLEKHS1	blue
MCM9	blue
DSG3	blue
PROSC	blue
WHRN	blue
HSD17B14	blue
PTPRM	blue
GMPS	blue
PLIN3	blue
APAF1	blue
CYP4F11	blue
CCDC167	blue
PABPC1P2	blue
EML6	blue
GSTA3	blue
SIRPA	blue
MLX	blue
UROS	blue
SLC2A4	blue
BEST4	blue
NKAPP1	blue
PCBP1	blue
ZMAT1	blue
KRT6C	blue
RPL13AP6	blue
MOB2	blue
SLCO4A1	blue
PRKDC	blue
MTR	blue
RIPK2	blue
SLC26A7	blue
TGFA	blue
FREM2	blue
ABCB11	blue
GALNT11	blue
CFAP73	blue
PPP4C	blue
CRY2	blue
KIAA0556	blue
HOOK3	blue
P4HB	blue
PHF23	blue
FGFR1OP	blue
ARPC5	blue
LOC646743	blue
PLEKHJ1	blue
FAM118B	blue
C19orf43	blue
ETHE1	blue
PAQR7	blue
ALDOAP2	blue
DNHD1	blue
SERTAD1	blue
OVGP1	blue
NOP9	blue
SNX11	blue
PCOLCE	blue
MAMDC2	blue
PNLDC1	blue
CDK5RAP2	blue
KDM3B	blue
FAM221A	blue
CUL9	blue
LOC100996634	blue
NEBL	blue
SLC52A2	blue
CCDC57	blue
PROSER3	blue
PROM1	blue
FER1L5	blue
WDR73	blue
MAFK	blue
PHC1	blue
SMPDL3B	blue
C22orf15	blue
CROCC	blue
CTGF	blue
LITAF	blue
SVIL	blue
DNAJC25-GNG10	blue
PMM2	blue
ATP6AP1	blue
SPG7	blue
OPN3	blue
C1orf168	blue
RCL1	blue
GSTA2	blue
CABIN1	blue
ABHD4	blue
DNAAF1	blue
KRT6B	blue
RUNX2	blue
AADAT	blue
CEP112	blue
PHLDA1	blue
HBEGF	blue
ZZEF1	blue
IL12A	blue
MCL1	blue
KDM8	blue
PLXNA2	blue
PLEKHN1	blue
RELB	blue
PASK	blue
IMPA2	blue
SZT2	blue
PCNT	blue
PLXNB1	blue
GRK5	blue
CXXC4	blue
PRICKLE2	blue
PDE3B	blue
SETDB1	blue
SOX9	blue
GCH1	blue
VPS4A	blue
HERC2	blue
TMEM54	blue
CNN2	blue
PNRC2	blue
PDE7B	blue
SNX29	blue
GTF3C1	blue
RNFT2	blue
WDR90	blue
LSM10	blue
PATL2	blue
ARPC2	blue
LOC101928751	blue
PCSK7	blue
AASS	blue
MSI2	blue
GBP6	blue
DNAH1	blue
TOMM40L	blue
STK31	blue
YLPM1	blue
SIRT3	blue
EGFR	blue
RAD9A	blue
CTSG	blue
SCARNA10	blue
CCDC40	blue
TMCO4	blue
RHOH	blue
UBA2	blue
CC2D2A	blue
PADI1	blue
PBX1	blue
DHX40	blue
LRRC27	blue
ACCS	blue
CELSR1	blue
ATP6AP1L	blue
LOC728283	blue
C5orf42	blue
DYDC1	blue
NFE2	blue
CATIP	blue
AP2S1	blue
IQCK	blue
FAXDC2	blue
KCTD5	blue
SREK1	blue
PHTF1	blue
RPS5	blue
KIAA1109	blue
ZNF436	blue
FMO4	blue
CCDC157	blue
CD47	blue
FAM227A	blue
FRAT1	blue
PLCH1	blue
MAPK15	blue
ATP9A	blue
CFAP100	blue
SNORD74	blue
PARD3	blue
RGS10	blue
ARMC9	blue
FAM184A	blue
PLA2G15	blue
SETD6	blue
SUGP2	blue
CCDC114	blue
IFT122	blue
MRPL12	blue
SNORA33	blue
PPIB	blue
STIL	blue
SORBS2	blue
NUP214	blue
TRRAP	blue
PPP1R3D	blue
SPCS3	blue
ABTB2	blue
CHMP7	blue
KATNAL2	blue
CLMN	blue
SQLE	blue
TTLL9	blue
LMLN	blue
PELI3	blue
UBAC1	blue
TIMP2	blue
CCDC34	blue
KIAA0232	blue
ADGRA3	blue
ZNF487	blue
TMEM131	blue
PKP3	blue
VWA8	blue
SERPINA1	blue
CLU	blue
TSPAN2	blue
CCDC13	blue
MKS1	blue
MCM3AP	blue
TCP11X2	blue
CCL3	blue
LYPLA2P2	blue
RABGAP1L	blue
SAMHD1	blue
TTC5	blue
SEMG2	blue
HSPB8	blue
DIP2A	blue
TMED7-TICAM2	blue
KIF24	blue
AMT	blue
KAT7	blue
CYTIP	blue
FLJ44635	blue
LOC100996333	blue
TAF1B	blue
CEP120	blue
POFUT2	blue
CDC14B	blue
TINF2	blue
SPPL2B	blue
PAN2	blue
IL34	blue
FBXO36	blue
STK36	blue
FAM208B	blue
PPP1R14B	blue
TCTE3	blue
ATXN7L1	blue
GNA15	blue
SLC5A9	blue
LRP2BP	blue
CD38	blue
IER5	blue
IQCC	blue
CAMSAP1	blue
TP53BP1	blue
TBC1D8	blue
PSG1	blue
CDON	blue
SBF2	blue
ANAPC2	blue
NSUN7	blue
CDIP1	blue
ZC3H14	blue
NINL	blue
PTPRT	blue
CFAP46	blue
HN1	blue
B9D2	blue
LURAP1L	blue
C4orf22	blue
SSUH2	blue
CST1	brown
POSTN	brown
CST2	brown
CD44	brown
H1F0	brown
ELOVL5	brown
SERPINB4	brown
CMYA5	brown
CPA3	brown
SERINC5	brown
SH2D1B	brown
NTRK2	brown
KRT23	brown
CD200R1	brown
KRT80	brown
ST6GAL1	brown
CD274	brown
IL1RL1	brown
CDH26	brown
GSDMC	brown
RNF144B	brown
LDHA	brown
PDIA5	brown
SMURF2	brown
SLC6A10PB	brown
ANO1	brown
SLC7A1	brown
CTSC	brown
DPP4	brown
ERMAP	brown
ITLN1	brown
RAC1	brown
AMD1	brown
GDPGP1	brown
GSN	brown
PHLDB2	brown
SLC6A14	brown
TRPM6	brown
POC1B-GALNT4	brown
HIST1H1C	brown
GCNT3	brown
LOXL4	brown
ECT2	brown
DISP1	brown
FETUB	brown
TIMP1	brown
CLC	brown
SHMT2	brown
GGCT	brown
NT5DC2	brown
AKAP12	brown
TMBIM1	brown
ZDHHC16	brown
PTAR1	brown
ST3GAL4	brown
TOX	brown
CISH	brown
RRAGD	brown
FAM83D	brown
AUP1	brown
SVOPL	brown
PTHLH	brown
EPHA4	brown
SERPINB2	brown
ILK	brown
VDR	brown
UBE2Z	brown
PTENP1	brown
KITLG	brown
SLC9B2	brown
CDK19	brown
FAM189A2	brown
STARD5	brown
CYP2E1	brown
GPRC5A	brown
GCNT4	brown
2022-03-03	brown
IL1R1	brown
NEDD4	brown
CA2	brown
NEDD9	brown
ARFGAP3	brown
SPDEF	brown
MS4A2	brown
SLC39A8	brown
SLPI	brown
RNF19B	brown
POC1B	brown
ADTRP	brown
TNFAIP1	brown
ALOX15	brown
EEF1E1-BLOC1S5	brown
TMEM71	brown
SAMD4A	brown
WSB2	brown
VAT1	brown
ZDHHC7	brown
GALE	brown
LRRC8D	brown
HK2	brown
IVNS1ABP	brown
AACS	brown
MYO1C	brown
TPSB2	brown
DLG1	brown
PTGR1	brown
DHCR24	brown
PTPRH	brown
PARM1	brown
SLC16A9	brown
CPA4	brown
FKBP1A	brown
DSE	brown
MRPS6	brown
MAOA	brown
KLHL5	brown
FGF11	brown
ATP8B1	brown
LDAH	brown
FCGBP	brown
SMIM5	brown
BRD8	brown
C12orf49	brown
ATP1A1	brown
FBXL21	brown
STK38L	brown
P2RY14	brown
ITGA5	brown
GNE	brown
GALNT5	brown
FAM63B	brown
ARIH1	brown
FAM57A	brown
FAM124A	brown
GALNT7	brown
MGAT1	brown
FAM90A1	brown
PPT2-EGFL8	brown
KIAA0513	brown
SLC17A5	brown
SLC45A4	brown
KLF4	brown
HDC	brown
CCL26	brown
RC3H2	brown
SREK1IP1	brown
CORO1C	brown
SCYL2	brown
SERPINB5	brown
LRRC8A	brown
MYADM	brown
MRC1	brown
RIC1	brown
PCSK6	brown
ENDOD1	brown
ST18	brown
ALDH1A3	brown
ISG20L2	brown
RAB22A	brown
TCEAL9	brown
DEFB1	brown
PTPN12	brown
SRGAP1	brown
MT1DP	brown
SLC39A1	brown
CHAD	brown
CTSV	brown
RABAC1	brown
NTN4	brown
SNORD95	brown
HEXA-AS1	brown
PCDH7	brown
PTGS1	brown
FTSJ1	brown
CSTA	brown
FGFBP1	brown
SLC12A2	brown
CDC37	brown
SLC5A5	brown
PLAGL2	brown
SERPINB8	brown
SLC1A5	brown
ERRFI1	brown
XBP1	brown
KDELR1	brown
RAI14	brown
SLK	brown
HPGDS	brown
CCR3	brown
NDRG1	brown
ROGDI	brown
RAET1L	brown
ATG16L1	brown
SFN	brown
LSR	brown
EIF4E3	brown
KYAT1	brown
TCF20	brown
UAP1	brown
ST6GALNAC4	brown
GALNT18	brown
NCEH1	brown
UBE2F-SCLY	brown
FOXA3	brown
MAF1	brown
CD9	brown
LOC401286	brown
PLEC	brown
BAG3	brown
USP28	brown
LYPLA1	brown
TMEM62	brown
NRCAM	brown
TSPAN3	brown
SLC6A8	brown
WWC2	brown
RHOB	brown
DIAPH1	brown
RYBP	brown
SEC11C	brown
VWF	brown
FCHO2	brown
ARNTL2	brown
SEC16B	brown
MIR622	brown
LOC255308	brown
DBI	brown
CLTB	brown
CTRL	brown
CST3	brown
MTUS1	brown
PARK2	brown
FAM46B	brown
DGKA	brown
OSMR	brown
DICER1-AS1	brown
PNCK	brown
KLRB1	brown
ADAM9	brown
SERPINB13	brown
PADI3	brown
PTPN18	brown
LGALSL	brown
BACE2	brown
FBXO28	brown
SETD7	brown
TMPRSS2	brown
SMAP1	brown
BCAT1	brown
PRR15	brown
SEMA3A	brown
YIPF3	brown
PREB	brown
WHAMM	brown
NAALADL2	brown
GARS	brown
ERMN	brown
VSNL1	brown
WBSCR17	brown
EFEMP2	brown
ADCY2	brown
SOCS6	brown
LOC102724788	brown
GMPPA	brown
SPINK5	brown
WWOX	brown
GSPT1	brown
HEXIM1	brown
SNORD68	brown
MED18	brown
MAL2	brown
SLC50A1	brown
SSFA2	brown
MAPKAPK3	brown
JOSD1	brown
SOX2	brown
ABCB8	brown
DUSP3	brown
FAXC	brown
CD36	brown
CD1C	brown
LRIG3	brown
ZNF467	brown
TFAP2C	brown
PTS	brown
PPM1K	brown
PKD1L3	brown
MIA3	brown
TSPAN13	brown
PLS3	brown
TMEM184B	brown
TARBP1	brown
RRAS	brown
NOS2	brown
TRIM47	brown
CAP1	brown
SPNS2	brown
GABARAP	brown
SERPINE2	brown
TESMIN	brown
KCTD20	brown
SLITRK6	brown
PGM3	brown
SLC18A2	brown
VPS37B	brown
ARL1	brown
SIGLEC6	brown
MXRA7	brown
RNF103	brown
HID1	brown
KCNE3	brown
DOK1	brown
NR4A1	brown
SELT	brown
SNORD34	brown
SDC2	brown
POGK	brown
RAB27B	brown
TOM1L1	brown
TPCN1	brown
UQCRHL	brown
ADGRE1	brown
TOE1	brown
TPP1	brown
ATP6V0B	brown
SGK1	brown
LBH	brown
SLC38A9	brown
GALNT1	brown
UPK1B	brown
SNX33	brown
LAYN	brown
C14orf159	brown
ANXA1	brown
DLST	brown
POTEF	brown
MET	brown
ASMTL-AS1	brown
ZBTB7C	brown
IL17RD	brown
AVL9	brown
KRT18	brown
ENPP7	brown
MAGI3	brown
HRG	brown
PAGR1	brown
CSRP1	brown
GPC4	brown
HPCAL1	brown
ARL8A	brown
GPR160	brown
EIF3J	brown
ZHX2	brown
FKBP2	brown
MAPK6	brown
ORMDL2	brown
PRIM2	brown
ACTN4	brown
KIAA1147	brown
KLHDC7A	brown
SERTAD4	brown
LRRFIP2	brown
RNASE2	brown
KDELR2	brown
RUSC1-AS1	brown
PFKP	brown
TCF4	brown
ATG13	brown
BET1L	brown
STX3	brown
CAPZB	brown
RAB8A	brown
C1orf116	brown
FGFR1	brown
BMPR2	brown
TMEM86A	brown
NFE2L2	brown
RNF11	brown
NAGA	brown
MAP2K4	brown
CHDH	brown
SLC39A10	brown
LRRC59	brown
TUBGCP6	brown
QTRT1	brown
ENTPD6	brown
MAN1B1	brown
ARPC3	brown
KCNK6	brown
HDAC10	brown
SERPINB3	brown
CROCCP2	brown
VWA2	brown
CPNE3	brown
KAT2A	brown
CCNY	brown
GOLGA2P5	brown
MCU	brown
CES3	brown
ACKR4	brown
ST8SIA6	brown
A4GALT	brown
SFXN2	brown
PAWR	brown
UBE2J1	brown
MT1E	brown
CTTNBP2NL	brown
FAM150A	brown
FLII	brown
PGM2	brown
PCMTD1	brown
IDH3G	brown
UBE2Q2	brown
VAMP5	brown
CFL1	brown
TUFT1	brown
RAB15	brown
EMC3	brown
NRBP2	brown
SNORD21	brown
FUT3	brown
SGK2	brown
GOLT1B	brown
TTC39B	brown
ACOT4	brown
HAS3	brown
YIPF1	brown
GPC3	brown
TMEM99	brown
BICD2	brown
C10orf10	brown
TES	brown
TRMT1	brown
PHF20L1	brown
PMP22	brown
LARP1B	brown
GOLGA2P3Y	brown
PPP6R2	brown
SLC30A1	brown
NPC1	brown
MID2	brown
SERP1	brown
FAM127C	brown
VSIG1	brown
FOXJ3	brown
SLC35A3	brown
ACE2	brown
SLC5A8	brown
MLLT3	brown
TRIM16	brown
TPI1	brown
SH3GLB1	brown
BLOC1S6	brown
ARAF	brown
GALNT3	brown
USP54	brown
CYP24A1	brown
ABHD17C	brown
C3orf70	brown
VSIG2	brown
SCARNA4	brown
LMO7	brown
SNORD41	brown
TPM2	brown
IL1RL2	brown
EDEM1	brown
GOLGA6L3	brown
PSMB11	brown
TMX4	brown
CCNO	brown
PMFBP1	brown
PLS1	brown
BLVRB	brown
VTCN1	brown
GORASP2	brown
KCTD21	brown
MT1G	brown
PLOD2	brown
PLEKHA1	brown
ANXA3	brown
ATP13A5	brown
LGALS12	brown
SFSWAP	brown
HPDL	brown
ZNF514	brown
SLC13A4	brown
USP38	brown
WTH3DI	brown
SPHK1	brown
AIP	brown
ARHGAP33	brown
ACOX1	brown
MTA1	brown
MAP2	brown
MARVELD3	brown
TGFB2	brown
CBL	brown
C9orf152	brown
MIEN1	brown
FMO3	brown
TOM1L2	brown
EPHX4	brown
CLCA1	brown
CAV2	brown
ARMCX3	brown
ARHGAP40	brown
TPM1	brown
CCNG1	brown
COQ8A	brown
IL17RB	brown
VSTM1	brown
PAK1IP1	brown
S100A10	brown
TTYH3	brown
SGCB	brown
HK3	brown
PRNP	brown
VCL	brown
MT1A	brown
GOT1	brown
MIR323B	brown
RPS8	brown
SSX1	brown
RASL11A	brown
PLEKHB2	brown
SLCO3A1	brown
LGALS7B	brown
GBP7	brown
MPP7	brown
HRH4	brown
TRPC1	brown
ST8SIA4	brown
DAB2	brown
FST	brown
KLF3	brown
EIF2B2	brown
PLCD3	brown
MIR34A	brown
CHCHD3	brown
GAPT	brown
CD69	brown
PPFIBP2	brown
SNORA10	brown
SEC22A	brown
H3F3C	brown
RUSC1	brown
ASL	brown
GCNT2	brown
KBTBD7	brown
OSBPL8	brown
ZNF559-ZNF177	brown
FDFT1	brown
SYNGR2	brown
CANT1	brown
LINC01366	brown
FRY	brown
THBS1	brown
DHX35	brown
IL31RA	brown
RNF34	brown
SRSF3	brown
PMS2P3	brown
ARSG	brown
STXBP2	brown
ERBIN	brown
ADGRE4P	brown
SDAD1	brown
PLCB2	brown
DAXX	brown
CEACAM21	brown
CNNM1	brown
MYCBP2	brown
OR4N5	brown
SMIM14	brown
EMD	brown
PICALM	brown
EIF4G2	brown
ADAT1	brown
PPARG	brown
CD101	brown
PLEKHG5	brown
APOD	brown
RNF150	brown
REXO2	brown
IL20RB	brown
CCNI	brown
CLEC10A	brown
ARF1	brown
CYP2C18	brown
WDR45	brown
HCG27	brown
SNAPC2	brown
B4GALT2	brown
ADGRB2	brown
HSPB1	brown
SH3BGRL3	brown
EVC	brown
FAM127A	brown
FKBP4	brown
DNAJC12	brown
SZRD1	brown
ACVR2A	brown
SNX29P1	brown
TNK2	brown
NUDT4P1	brown
CSNK2B	brown
HM13	brown
IRAK4	brown
PRND	brown
SERBP1	brown
IL3RA	brown
ACTG1	brown
GNMT	brown
CDK14	brown
CDK16	brown
NR1I2	brown
TMCO6	brown
EXOSC1	brown
TRIP10	brown
NTRK1	brown
LYZ	brown
CDAN1	brown
C1orf74	brown
CEMIP	brown
SDHAP3	brown
FHL3	brown
KCNJ16	brown
RSPRY1	brown
IL6ST	brown
LAMB3	brown
SPRED2	brown
CDC42BPG	brown
PSEN2	brown
ZFAND6	brown
TBC1D31	brown
FAM213A	brown
CEP72	brown
ACTB	brown
KLHL41	brown
SEC61A1	brown
TAF1C	brown
CACHD1	brown
ACER2	brown
LEO1	brown
C1QTNF3-AMACR	brown
MARK1	brown
YBX1	brown
GPD2	brown
TMEM79	brown
RNF111	brown
SNORD13	brown
KRTAP5-10	brown
FAR1	brown
PAFAH1B2	brown
CDC42EP5	brown
PLEKHH1	brown
TTI2	brown
MPP5	brown
PKD1P6-NPIPP1	brown
ATG4C	brown
TMEM141	brown
ACTG2	brown
S100A16	brown
POLK	brown
CDK8	brown
TMEM19	brown
PPP6C	brown
SLC16A14	brown
RAB6A	brown
SLC35A4	brown
SLAIN2	brown
RAB1B	brown
LPAR1	brown
MAOB	brown
LOC102723655	brown
PHF11	brown
INPP5F	brown
MICU1	brown
SPECC1	brown
SULT1E1	brown
SNORA52	brown
AP2M1	brown
MUC13	brown
SUMO1	brown
SLC23A2	brown
CSNK1A1	brown
UFM1	brown
MSH5-SAPCD1	brown
ANXA4	brown
CLDN8	brown
VDAC2	brown
VILL	brown
ACSS3	brown
CD109	brown
NAV1	brown
TMEM184C	brown
SLC25A39	brown
SULF1	brown
LRRC31	brown
DSCR3	brown
BDKRB1	brown
CDK18	brown
ARHGAP1	brown
LRRC4	brown
RHOC	brown
RAP2C	brown
TPM3P9	brown
NEXN	brown
FRZB	brown
MIR133A1HG	brown
MOGS	brown
BAHCC1	brown
TMEM87B	brown
NPSR1	brown
PLCB3	brown
TRIM55	brown
KIF1BP	brown
GLS2	brown
PPP5C	brown
SFPQ	brown
TRIM16L	brown
FBXO32	brown
CXCL17	brown
TUBD1	brown
RAB44	brown
RAB25	brown
GUCY1B3	brown
CDK2AP1	brown
LAMA4	brown
ITPRIPL2	brown
TFG	brown
TPD52	brown
NRAS	brown
CLOCK	brown
AFF4	brown
SDPR	brown
PAPSS2	brown
FA2H	brown
SNORD46	brown
FAM110A	brown
TRPS1	brown
ACPP	brown
SRRT	brown
MGAT3	brown
SSR3	brown
FBXO45	brown
PDLIM5	brown
SH3RF2	brown
STRCP1	brown
PTMS	brown
EIF4EBP1	brown
RPS17	brown
TMEM30B	brown
PPP3CB	brown
RTKN2	brown
WBP2	brown
POLL	brown
UBE2D2	brown
RBM7	brown
UBE2B	brown
FTH1P3	brown
MAGT1	brown
ADAM10	brown
RAB1C	brown
SH3D19	brown
NEK6	brown
KRT17	brown
UBAP1	brown
PGBD2	brown
PRPF3	brown
ARRB1	brown
SNORD55	brown
TARS	brown
LURAP1	brown
CYB5R3	brown
ATF4	brown
NPIPB9	brown
SNRPB2	brown
BTK	brown
RPS3	brown
B4GALT1	brown
SLC16A13	brown
METTL9	brown
BTD	brown
GLCE	brown
TIAM1	brown
OBFC1	brown
SNORA8	brown
AIFM1	brown
GPRC5D	brown
ECH1	brown
BBOX1	brown
MRPL57	brown
GRM5	brown
FAM3C	brown
ELAVL3	brown
PRKCI	brown
WDR1	brown
ARF4	brown
LAMA5	brown
FHL1	brown
PHACTR4	brown
PKM	brown
PHLDB3	brown
EDEM2	brown
UBE2W	brown
PIGA	brown
TMC7	brown
GIPC1	brown
THRB	brown
SNAP23	brown
SYBU	brown
THRSP	brown
EIF4EBP2	brown
PRKCE	brown
ARPC1A	brown
TMEM14A	brown
RTKN	brown
LFNG	brown
EDARADD	brown
SLC9A5	brown
TNFRSF25	brown
DNAJC15	brown
AHSG	brown
EVC2	brown
FARSA	brown
CCDC90B	brown
ETV3	brown
NR0B2	brown
AFF1	brown
LOC644936	brown
PPIAP30	brown
SWT1	brown
ABCC6	brown
GADD45G	brown
KIF1B	brown
C7orf49	brown
USH1C	brown
RIMKLA	brown
KIAA0930	brown
MYH9	brown
NQO1	brown
TM4SF1	brown
SH3TC1	brown
SCIN	brown
TSC2	brown
SDCBP	brown
SLMO2-ATP5E	brown
ANXA2P1	brown
SNED1	brown
SNORD62B	brown
PDCD11	brown
SEMA4A	brown
FUT8	brown
PABPC4	brown
DQX1	brown
AMMECR1	brown
MYL12A	brown
TNC	brown
LOC441239	brown
TGFBR1	brown
IL22	brown
LYSMD3	brown
DHRS7	brown
AJUBA	brown
EHD2	brown
PSPC1	brown
AIDA	brown
HIGD2A	brown
HMGA1	brown
DCP2	brown
ALPK1	brown
FAM101B	brown
OTUB1	brown
STRADB	brown
MZF1	brown
GAPDH	brown
GUSBP11	brown
USP39	brown
TJP1	brown
LRRC1	brown
NCKAP1	brown
TMEM95	brown
GOLGA8R	brown
RCHY1	brown
CBLL1	brown
NRIP3	brown
NR1H2	brown
SLC12A5	brown
LOC102724562	brown
C10orf2	brown
RPL18A	brown
TMEM214	brown
TRIM56	brown
CREB1	brown
TMEM263	brown
TTC39A	brown
ZNF319	brown
ZNF285	brown
PBXIP1	brown
CHPF	brown
RHNO1	brown
SYT5	brown
MGAT2	brown
CERS5	brown
UTP20	brown
YIF1A	brown
SLC41A2	brown
ELOVL7	brown
ZNF146	brown
FAM83E	brown
UXS1	brown
PDK1	brown
ATL3	brown
ZNF702P	brown
PEX13	brown
CLDND1	brown
MED8	brown
CCL2	brown
GRHL1	brown
DNAJB1	brown
PGK1	brown
CYSLTR2	brown
NDFIP1	brown
ATIC	brown
CLIC4	brown
HEXDC	brown
KRT8	brown
ETFA	brown
SC5D	brown
DGKD	brown
SAV1	brown
RPF2	brown
KRTAP10-5	brown
C3orf49	brown
GNB1	brown
CKAP4	brown
SCARNA12	brown
UBA1	brown
NDRG2	brown
MFAP3	brown
TESK1	brown
TRPV6	brown
OR8K1	brown
FAM127B	brown
PEF1	brown
RAB7A	brown
DCAF10	brown
PDE12	brown
GSTA1	brown
SMG1P3	brown
ZPBP	brown
MDFI	brown
PPP4R2	brown
EIF6	brown
SNX8	brown
PIK3CB	brown
PAX7	brown
ARF5	brown
WDR64	brown
COPZ1	brown
SPRED3	brown
BCL10	brown
LIG1	brown
GAS7	brown
LENG8	brown
KCNK1	brown
SLC22A17	brown
HIST4H4	brown
KRT10	brown
LONP2	brown
DCAF16	brown
WASF1	brown
SLC7A4	brown
WDR55	brown
SIGLEC17P	brown
NEK7	brown
WASF2	brown
ACTR3	brown
GLTP	brown
FAM129B	brown
FAM126B	brown
QRICH2	brown
PPP1R16A	brown
GNAQ	brown
B3GNT6	brown
GOLGA8DP	brown
EHF	brown
MIR492	brown
ARFGEF1	brown
HERC1	brown
CHTF8	brown
IL11RA	brown
ABO	brown
C1orf43	brown
PLA2G12B	brown
MAPKAPK2	brown
C11orf65	brown
PPP1CA	brown
JAG2	brown
TOMM22	brown
CRAT	brown
CMBL	brown
ZBTB38	brown
CCHCR1	brown
ACKR3	brown
IP6K3	brown
SULT1C2	brown
MCF2L	brown
PTPN3	brown
HACD2	brown
SFRP1	brown
ZNF573	brown
PPP4R4	brown
CFHR1	brown
SLC25A44	brown
MAPK13	brown
ARMCX4	brown
PAFAH2	brown
KIF5B	brown
CDK11A	brown
RUSC2	brown
B4GALT4	brown
RNFT1	brown
ATP12A	brown
SRPRA	brown
TXNDC17	brown
BSDC1	brown
MAT2A	brown
MAP4K3	brown
SGTB	brown
NDUFA6	brown
RPS15	brown
PPP1CB	brown
EGFL6	brown
HIP1	brown
YKT6	brown
DDA1	brown
LINC01521	brown
SIAH2	brown
CD33	brown
ENC1	brown
C12orf57	brown
ADRA2A	brown
RHOT1	brown
XPO7	brown
BICD1	brown
ANO10	brown
FER1L4	brown
HOOK1	brown
CRADD	brown
ARMT1	brown
P2RX5-TAX1BP3	brown
SNCA	brown
SIDT1	brown
SIVA1	brown
EIF3H	brown
RNF10	brown
NPDC1	brown
ZNF239	brown
PPP1R3E	brown
FKBP14	brown
NECAP1	brown
VKORC1L1	brown
GFER	brown
TRNP1	brown
ARHGEF6	brown
CCDC117	brown
MT1P3	brown
ATP6V0E1	brown
NPC1L1	brown
CREB3L1	brown
BAIAP2-AS1	brown
F3	brown
FAM175B	brown
ABRACL	brown
TCEAL8	brown
SNORD15B	brown
TXNDC11	brown
POU5F1B	brown
GNG12	brown
PRKD1	brown
ZDHHC3	brown
PPP2R2A	brown
KDM7A	brown
TMEM167A	brown
GGH	brown
FBN3	brown
ADD3	brown
RPL11	brown
STAG1	brown
LRRC42	brown
C15orf62	brown
ANXA2P2	brown
SPINT1	brown
LAD1	brown
CLDN1	brown
TFDP2	brown
EEFSEC	brown
ANXA8L1	brown
TAS2R40	brown
COMMD6	brown
SEC24C	brown
FLYWCH2	brown
DBF4B	brown
ZFAND5	brown
RBM18	brown
FAM162A	brown
SEC24D	brown
GNG5	brown
CEACAM5	brown
NAIF1	brown
ARG2	brown
FAM120AOS	brown
RPL13AP20	brown
HPGD	brown
C16orf45	brown
IL10RB	brown
PTPN9	brown
CLEC4C	brown
BZW1	brown
PTEN	brown
RPS16	brown
HACD1	brown
NCF2	brown
TSSC1	brown
TNFRSF12A	brown
CENPJ	brown
VPS37A	brown
GTF2A2	brown
HSD17B11	brown
MOCS1	brown
RBM25	brown
ARL5A	brown
DHX32	brown
TRAPPC6B	brown
USP43	brown
KAT2B	brown
CNOT11	brown
KLK10	brown
PPTC7	brown
RPS9	brown
FBXL7	brown
PRICKLE3	brown
UBASH3B	brown
MPDU1	brown
EIF3L	brown
ELOVL1	brown
SNAPC3	brown
ANO2	brown
BPIFB1	brown
COG3	brown
CENPC	brown
SNTG2	brown
EPS8	brown
TSC22D1	brown
RNF185	brown
ACSM1	brown
TRIM7	brown
PYCR1	brown
OBSL1	brown
AKAP8	brown
BAG4	brown
RAB21	brown
MREG	brown
LOXL3	brown
GGT7	brown
PPIAL4C	brown
XPO1	brown
ARL9	brown
MAGED2	brown
SCARNA17	brown
UHMK1	brown
PI4K2A	brown
P2RX4	brown
TSPAN6	brown
ADAM22	brown
TCF7L1	brown
CXorf21	brown
DMXL2	brown
SLC35G1	brown
LRFN3	brown
TBC1D12	brown
EIF2S3	brown
YAP1	brown
MRM1	brown
TCEB3	brown
TPSD1	brown
SPATA8	brown
ZBTB8OS	brown
LOC105374290	brown
CYB5B	brown
SIX2	brown
KBTBD6	brown
TMEM8B	brown
ZFP92	brown
TIMM8B	brown
UBL4A	brown
ARCN1	brown
DCXR	brown
AR	brown
PARP3	brown
EHHADH	brown
DENND2D	brown
LIPH	brown
SMG8	brown
CBX6	brown
MVD	brown
TXNL1	brown
MEGF8	brown
RPS10-NUDT3	brown
LCMT2	brown
RANGAP1	brown
MRPL1	brown
EHD3	brown
SNORA37	brown
TYRO3	brown
GDF11	brown
LGALS9	brown
LOC286359	brown
PAK4	brown
S100P	brown
RTCB	brown
PREP	brown
PCNP	brown
UNC5B	brown
HYAL1	brown
PROCR	brown
RAP2A	brown
MTFR2	brown
LOC727751	brown
PPP2R5B	brown
FLJ42220	brown
CPNE4	brown
SNORA22	brown
KIAA1671	brown
EIF4E2	brown
KRTAP13-3	brown
ATG4D	brown
PLEKHG7	brown
WWP1	brown
C3AR1	brown
ATF2	brown
SAT2	brown
NUP188	brown
DOPEY1	brown
ZNF598	brown
GPR183	brown
PPCS	brown
ERCC4	brown
TBC1D9	brown
NIFK	brown
NOCT	brown
ABCG1	brown
CPNE7	brown
PLD2	brown
ZNF100	brown
ASAP2	brown
SERHL2	brown
RRP36	brown
SNORD13P3	brown
ERICH1	brown
NAPEPLD	brown
KLK11	brown
MIF4GD	brown
PPP1R11	brown
JTB	brown
SEMA6B	brown
NFKBIL1	brown
SNORA21	brown
ST3GAL6	brown
NAA50	brown
TMEM126B	brown
CHM	brown
FBN2	brown
C1orf210	brown
ARHGEF2	brown
SDR16C5	brown
PLEKHG6	brown
MACROD2	brown
FAM91A1	brown
DUSP10	brown
MIF	brown
PATL1	brown
EEF2	brown
CTXN1	brown
SMAD4	brown
MTSS1L	brown
DKK4	brown
ARSB	brown
GOLGA7	brown
EFCAB14	brown
CRK	brown
FMO2	brown
BLCAP	brown
SNORA55	brown
SSR1	brown
CYB5R2	brown
ANKRD36	brown
DOCK9	brown
NFYB	brown
VIPAS39	brown
LOC102724093	brown
NUBPL	brown
PLCG1	brown
SOS2	brown
MEST	brown
SIGLEC10	brown
AMTN	brown
ARPC4-TTLL3	brown
CFTR	brown
IL18R1	brown
APEX2	brown
PIK3R2	brown
YIPF4	brown
ARHGDIA	brown
LHFPL2	brown
KIF2A	brown
UVSSA	brown
P2RX1	brown
TMEM189-UBE2V1	brown
SEMA7A	brown
SMIM12	brown
SMNDC1	brown
RETNLB	brown
GPI	brown
TCEA3	brown
N4BP1	brown
P2RY1	brown
TAF13	brown
RPL23AP64	brown
PRKAR2A	brown
TBC1D23	brown
ADCYAP1R1	brown
NSUN4	brown
STAG3L5P-PVRIG2P-PILRB	brown
ABR	brown
ARID5B	brown
EVL	brown
RPL10	brown
VAMP8	brown
GOLPH3	brown
BCKDK	brown
MAN2A1	brown
GNG4	brown
TCERG1	brown
BFAR	brown
ZFX	brown
KRT4	brown
PMM1	brown
TXNL4A	brown
SCCPDH	brown
PEBP1	brown
FLJ13224	brown
CPXM2	brown
PKIB	brown
TP73-AS1	brown
LRIF1	brown
VPS37C	brown
WFDC1	brown
ARHGAP29	brown
NDUFA4L2	brown
C12orf40	brown
TOP3A	brown
ERLEC1	brown
SNORD36A	brown
FUNDC2	brown
RAB6B	brown
PRELID2	brown
ANKIB1	brown
CHP1	brown
ATP6V1B2	brown
PFAS	brown
HDAC6	brown
TCN1	brown
FAM160B2	brown
TSPOAP1	brown
SFT2D1	brown
SEC61G	brown
ARHGEF12	brown
UBE2Q1	brown
PPA2	brown
SNORD72	brown
SNORD32B	brown
SPOP	brown
RPL28	brown
XRCC2	brown
KIF16B	brown
HIGD1A	brown
KCTD15	brown
SLC38A1	brown
TMPRSS4	brown
SYDE2	brown
CASS4	brown
CYP2D6	brown
KLHL2	brown
FBP1	brown
BCL7B	brown
SLC35B3	brown
R3HDM4	brown
CEP295	brown
POLA1	brown
LAMTOR4	brown
PWAR6	brown
FADD	brown
CTDSP2	brown
PABPC1L	brown
STK25	brown
DCTN2	brown
C12orf74	brown
ATP1B3	brown
SEMA3C	brown
C3orf58	brown
LINC00242	brown
PRMT5	brown
FOXN3	brown
NADK2	brown
CLVS1	brown
ENY2	brown
BIRC2	brown
GFRA3	brown
JPH3	brown
BMP8A	brown
HMG20B	brown
SP8	brown
SH3RF3	brown
LECT2	brown
GJB5	brown
TMEM50A	brown
MAGOHB	brown
LANCL3	brown
PDXDC2P	brown
OSBPL5	brown
TPM3	brown
STAP2	brown
HOMER2	brown
TAGLN	brown
C15orf39	brown
LRRC41	brown
C3orf62	brown
MPPED1	brown
FZD10	brown
ZDHHC9	brown
COX8A	brown
FAM84B	brown
ENO1	brown
MPI	brown
ZNF700	brown
AKIP1	brown
STXBP5	brown
SH3GL1	brown
SLITRK2	brown
SNORD103B	brown
HMGN4	brown
TNPO3	brown
RWDD1	brown
DPM2	brown
SYT2	brown
ACYP2	brown
ZNF655	brown
PRSS22	brown
BROX	brown
PRKX	brown
RRAGB	brown
SSR2	brown
MTG1	brown
NABP1	brown
GPR141	brown
PANK4	brown
SLC31A1	brown
LAMTOR3	brown
CCL4L1	brown
THAP5	brown
HHATL	brown
BAP1	brown
RNF5P1	brown
ZNF197	brown
SEMA6A	brown
MAU2	brown
RAB3D	brown
CDIPT	brown
MESDC1	brown
KLC2	brown
NAA30	brown
CLTCL1	brown
COL12A1	brown
PDE4DIP	brown
ZNF697	brown
PRRG4	brown
ANXA11	brown
SLC9A1	brown
KIAA0895L	brown
SRF	brown
SF3B4	brown
CENPBD1	brown
TXNRD3NB	brown
MAST4	brown
SEC24A	brown
ZNF557	brown
MATN1-AS1	brown
ACTR1A	brown
TMEM5	brown
TMEM106B	brown
CAPG	brown
CGGBP1	brown
SGPP2	brown
IGSF9	brown
TANGO2	brown
ANKS1B	brown
SLC25A32	brown
ARHGAP26	brown
TAF12	brown
FOXK2	brown
RLIM	brown
LINC00943	brown
CHRM1	brown
SULT1A1	brown
FAM114A1	brown
LINC00469	brown
MAPK8	brown
RXRA	brown
C8B	brown
TFPI2	brown
GOLGA4	brown
HMCN1	brown
MUCL1	brown
YIPF5	brown
RAB40A	brown
LOC100133315	brown
TMIGD2	brown
DMPK	brown
MPPED2	brown
MIER1	brown
FN1	brown
CALU	brown
SDHAP2	brown
C17orf62	brown
ISOC2	brown
BARX2	brown
TMEM38B	brown
COG5	brown
PDZD2	brown
SLC34A2	brown
NT5C3A	brown
RPP25	brown
SLC26A4	brown
LINC00326	brown
MIR194-2	brown
U2AF1L4	brown
MCUB	brown
TOR1AIP2	brown
TXNDC9	brown
LPCAT3	brown
HELLS	brown
ZW10	brown
MMD	brown
ASTN2	brown
PACSIN2	brown
TRAF7	brown
ZNF251	brown
TMEM216	brown
LINC01000	brown
OGG1	brown
LOC100287290	brown
TAPBP	brown
LOC339803	brown
SYTL5	brown
TNKS	brown
RNF130	brown
RPL8	brown
ARL8B	brown
SIRT1	brown
XKRX	brown
NFKBIE	brown
FASTKD1	brown
HTR1D	brown
GNA13	brown
PAPOLG	brown
PSMD8	brown
KIF21A	brown
MAGED4	brown
CISD1	brown
TMEM120B	brown
SNRNP70	brown
TRAPPC2	brown
KBTBD2	brown
ALS2CL	brown
TIE1	brown
TCOF1	brown
SENP3-EIF4A1	brown
SOD1	brown
SUSD2	brown
TP53RK	brown
CCL25	brown
TOP3B	brown
KXD1	brown
CACNG6	brown
NMT2	brown
ABHD5	brown
MIR124-3	brown
FBF1	brown
GNPNAT1	brown
PROP1	brown
HNF4G	brown
OGFOD1	brown
CYBA	brown
RARA	brown
ARHGAP27	brown
DHDDS	brown
PCNX2	brown
UST	brown
PCYT2	brown
CASP1	brown
ASCC3	brown
FGD6	brown
COL4A3BP	brown
LUZP1	brown
EVI5L	brown
SUSD6	brown
FNDC4	brown
RAB10	brown
TMEM211	brown
VKORC1	brown
NECTIN2	brown
KDF1	brown
LONRF1	brown
OLFML2B	brown
SMOC2	brown
SNORD115-37	brown
MROH8	brown
CXCL16	brown
[truncated: 1,025 more rows]
